# Supplementary material for: CaMKII controls neuromodulation via neuropeptide gene expression and axonal targeting of neuropeptide vesicles
Source: PLoS Biol. 2020 Aug 10;18(8):e3000826. doi: 10.1371/journal.pbio.3000826 (PMC7447270; doi:10.1371/journal.pbio.3000826)
Supplement: S1 Data — (XLSX) [file pbio.3000826.s011.xlsx]

## Sheet: Figure1
Fig 1 - CaMKII regulates neuromodulation
	Fig 1G - BDNF-pHluorin release events														Fig 1I - % synaptic release
		Cell_ID	Condition	Values		Condition	Mean	StD	SEM	Median	IQR	n	N			Cell_ID	Condition	Values		Condition	Mean	StD	SEM	Median	IQR	n	N
		180904_CaMK2_cs01_001	'WT'	159		'WT'	611.385	518.292	101.645	515	281.115	26	4			180904_CaMK2_cs01_001	'WT'	83.6478		WT	65.419	16.2565	3.1882	68.1805	4.4199	26	4
		180904_CaMK2_cs02_002	'DKO'	345		'DKO'	394.778	366.814	61.1357	282	135.151	36	4			180904_CaMK2_cs02_002	'DKO'	77.971		DKO	70.4709	10.5058	1.751	71.809	3.5416	36	4
		180904_CaMK2_cs02_003	'DKO'	471												180904_CaMK2_cs02_003	'DKO'	84.9257
		180904_CaMK2_cs02_004	'DKO'	711		p-val	0.0575									180904_CaMK2_cs02_004	'DKO'	66.6667		p-val	0.2119
		180904_CaMK2_cs06_001	'DKO'	291		Z-val	1.5763									180904_CaMK2_cs06_001	'DKO'	76.6323		Z-val	-1.2482
		180904_CaMK2_cs06_002	'DKO'	1226		Rank sum	930									180904_CaMK2_cs06_002	'DKO'	71.1256		Rank sum	731
		180904_CaMK2_cs06_004	'DKO'	248												180904_CaMK2_cs06_004	'DKO'	76.6129
		180904_CaMK2_cs09_001	'WT'	558												180904_CaMK2_cs09_001	'WT'	77.0609
		180904_CaMK2_cs09_002	'WT'	11												180904_CaMK2_cs09_002	'WT'	81.8182
		180912_CaMK2_cs01_001	'WT'	1937												180912_CaMK2_cs01_001	'WT'	73.3092
		180912_CaMK2_cs01_003	'WT'	1117												180912_CaMK2_cs01_003	'WT'	63.205
		180912_CaMK2_cs02_001	'DKO'	273												180912_CaMK2_cs02_001	'DKO'	80.2198
		180912_CaMK2_cs02_002	'DKO'	155												180912_CaMK2_cs02_002	'DKO'	72.2581
		180912_CaMK2_cs02_003	'DKO'	453												180912_CaMK2_cs02_003	'DKO'	79.4702
		180912_CaMK2_cs02_006	'DKO'	362												180912_CaMK2_cs02_006	'DKO'	81.4917
		180912_CaMK2_cs02_007	'DKO'	66												180912_CaMK2_cs02_007	'DKO'	63.6364
		180912_CaMK2_cs05_001	'WT'	1072												180912_CaMK2_cs05_001	'WT'	72.6679
		180912_CaMK2_cs05_002	'WT'	1297												180912_CaMK2_cs05_002	'WT'	60.293
		180912_CaMK2_cs05_003	'WT'	254												180912_CaMK2_cs05_003	'WT'	68.5039
		180912_CaMK2_cs06_001	'DKO'	650												180912_CaMK2_cs06_001	'DKO'	72
		180912_CaMK2_cs06_002	'DKO'	27												180912_CaMK2_cs06_002	'DKO'	62.963
		180912_CaMK2_cs06_003	'DKO'	191												180912_CaMK2_cs06_003	'DKO'	80.6283
		180926_camk2_cs01_001	'WT'	639												180926_camk2_cs01_001	'WT'	74.6479
		180926_camk2_cs01_002	'WT'	130												180926_camk2_cs01_002	'WT'	69.2308
		180926_camk2_cs01_003	'WT'	499												180926_camk2_cs01_003	'WT'	57.1142
		180926_camk2_cs01_004	'WT'	133												180926_camk2_cs01_004	'WT'	63.1579
		180926_camk2_cs01_005	'WT'	531												180926_camk2_cs01_005	'WT'	63.8418
		180926_camk2_cs02_001	'DKO'	124												180926_camk2_cs02_001	'DKO'	60.4839
		180926_camk2_cs02_002	'DKO'	79												180926_camk2_cs02_002	'DKO'	87.3418
		180926_camk2_cs02_003	'DKO'	35												180926_camk2_cs02_003	'DKO'	71.4286
		180926_camk2_cs02_004	'DKO'	101												180926_camk2_cs02_004	'DKO'	74.2574
		180926_camk2_cs02_005	'DKO'	185												180926_camk2_cs02_005	'DKO'	71.3514
		180926_camk2_cs02_006	'DKO'	14												180926_camk2_cs02_006	'DKO'	64.2857
		180926_camk2_cs02_007	'DKO'	20												180926_camk2_cs02_007	'DKO'	75
		180926_camk2_cs06_001	'DKO'	705												180926_camk2_cs06_001	'DKO'	81.2766
		180926_camk2_cs06_002	'DKO'	78												180926_camk2_cs06_002	'DKO'	70.5128
		180926_camk2_cs06_004	'DKO'	478												180926_camk2_cs06_004	'DKO'	61.2971
		180926_camk2_cs07_001	'WT'	240												180926_camk2_cs07_001	'WT'	54.1667
		180926_camk2_cs07_002	'WT'	47												180926_camk2_cs07_002	'WT'	19.1489
		180926_camk2_cs07_004	'WT'	149												180926_camk2_cs07_004	'WT'	58.3893
		180926_camk2_cs07_005	'WT'	112												180926_camk2_cs07_005	'WT'	67.8571
		180926_camk2_cs09_002	'DKO'	191												180926_camk2_cs09_002	'DKO'	67.5393
		180926_camk2_cs09_003	'DKO'	72												180926_camk2_cs09_003	'DKO'	75
		181106_camk2_cs01_001	'WT'	1286												181106_camk2_cs01_001	'WT'	31.493
		181106_camk2_cs01_002	'WT'	178												181106_camk2_cs01_002	'WT'	89.8876
		181106_camk2_cs01_003	'WT'	1026												181106_camk2_cs01_003	'WT'	72.7096
		181106_camk2_cs01_004	'WT'	1105												181106_camk2_cs01_004	'WT'	84.6154
		181106_camk2_cs01_005	'WT'	1431												181106_camk2_cs01_005	'WT'	65.269
		181106_camk2_cs02_001	'DKO'	1549												181106_camk2_cs02_001	'DKO'	63.8476
		181106_camk2_cs02_002	'DKO'	448												181106_camk2_cs02_002	'DKO'	77.2321
		181106_camk2_cs02_003	'DKO'	210												181106_camk2_cs02_003	'DKO'	81.9048
		181106_camk2_cs02_004	'DKO'	816												181106_camk2_cs02_004	'DKO'	73.1618
		181106_camk2_cs02_005	'DKO'	563												181106_camk2_cs02_005	'DKO'	47.9574
		181106_camk2_cs02_006	'DKO'	754												181106_camk2_cs02_006	'DKO'	71.618
		181106_camk2_cs02_007	'DKO'	435												181106_camk2_cs02_007	'DKO'	40.4598
		181106_camk2_cs02_008	'DKO'	65												181106_camk2_cs02_008	'DKO'	50.7692
		181106_camk2_cs02_009	'DKO'	1047												181106_camk2_cs02_009	'DKO'	70.0096
		181106_camk2_cs05_001	'DKO'	774												181106_camk2_cs05_001	'DKO'	53.6176
		181106_camk2_cs06_001	'WT'	606												181106_camk2_cs06_001	'WT'	35.8086
		181106_camk2_cs06_002	'WT'	747												181106_camk2_cs06_002	'WT'	71.0843
		181106_camk2_cs06_003	'WT'	344												181106_camk2_cs06_003	'WT'	77.0349
		181106_camk2_cs06_004	'WT'	288												181106_camk2_cs06_004	'WT'	64.9306

## Sheet: Figure2
Fig 2 - CaMKII regulates DCV content but not fusion efficiency
	Fig 2B - BDNF-pHluorin puncta														Fig 2D - BDNF-pHluorin release fraction
		Cell_ID	Condition	Values		Condition	Mean	StD	SEM	Median	IQR	n	N			Cell_ID	Condition	Values		Condition	Mean	StD	SEM	Median	IQR	n	N
		180904_CaMK2_cs01_001	WT	2582		WT	7716.9	6051.4	1186.8	5904.5	2409.6	26	4			180904_CaMK2_cs01_001	WT	0.0615802		WT	0.0959	0.0823	0.0161	0.0683	0.0239	26	4
		180904_CaMK2_cs02_002	DKO	4786		DKO	4770.3	2321.2	386.871	4412.5	976.148	36	4			180904_CaMK2_cs02_002	DKO	0.0720852		DKO	0.0806	0.0722	0.012	0.0561	0.0223	36	4
		180904_CaMK2_cs02_003	DKO	6882												180904_CaMK2_cs02_003	DKO	0.0684394
		180904_CaMK2_cs02_004	DKO	7477		p-val	0.0527									180904_CaMK2_cs02_004	DKO	0.0950916		p-val	0.3575
		180904_CaMK2_cs06_001	DKO	2312		Z-val	1.6191									180904_CaMK2_cs06_001	DKO	0.125865		Z-val	0.9201
		180904_CaMK2_cs06_002	DKO	10553		Rank sum	933									180904_CaMK2_cs06_002	DKO	0.116175		Rank sum	884
		180904_CaMK2_cs06_004	DKO	8658												180904_CaMK2_cs06_004	DKO	0.028644
		180904_CaMK2_cs09_001	WT	4853												180904_CaMK2_cs09_001	WT	0.11498
		180904_CaMK2_cs09_002	WT	8671												180904_CaMK2_cs09_002	WT	0.0012686
		180912_CaMK2_cs01_001	WT	6908												180912_CaMK2_cs01_001	WT	0.2804
		180912_CaMK2_cs01_003	WT	10113												180912_CaMK2_cs01_003	WT	0.110452
		180912_CaMK2_cs02_001	DKO	2408												180912_CaMK2_cs02_001	DKO	0.113372
		180912_CaMK2_cs02_002	DKO	3798												180912_CaMK2_cs02_002	DKO	0.040811
		180912_CaMK2_cs02_003	DKO	3935												180912_CaMK2_cs02_003	DKO	0.115121
		180912_CaMK2_cs02_006	DKO	3717												180912_CaMK2_cs02_006	DKO	0.0973904
		180912_CaMK2_cs02_007	DKO	4809												180912_CaMK2_cs02_007	DKO	0.0137243
		180912_CaMK2_cs05_001	WT	8846												180912_CaMK2_cs05_001	WT	0.121185
		180912_CaMK2_cs05_002	WT	13309												180912_CaMK2_cs05_002	WT	0.0974529
		180912_CaMK2_cs05_003	WT	4257												180912_CaMK2_cs05_003	WT	0.0596664
		180912_CaMK2_cs06_001	DKO	4907												180912_CaMK2_cs06_001	DKO	0.132464
		180912_CaMK2_cs06_002	DKO	4608												180912_CaMK2_cs06_002	DKO	0.00585938
		180912_CaMK2_cs06_003	DKO	4834												180912_CaMK2_cs06_003	DKO	0.0395118
		180926_camk2_cs01_001	WT	5963												180926_camk2_cs01_001	WT	0.107161
		180926_camk2_cs01_002	WT	2220												180926_camk2_cs01_002	WT	0.0585586
		180926_camk2_cs01_003	WT	15172												180926_camk2_cs01_003	WT	0.0328895
		180926_camk2_cs01_004	WT	3759												180926_camk2_cs01_004	WT	0.0353818
		180926_camk2_cs01_005	WT	12088												180926_camk2_cs01_005	WT	0.0439279
		180926_camk2_cs02_001	DKO	2427												180926_camk2_cs02_001	DKO	0.0510919
		180926_camk2_cs02_002	DKO	2950												180926_camk2_cs02_002	DKO	0.0267797
		180926_camk2_cs02_003	DKO	2775												180926_camk2_cs02_003	DKO	0.0126126
		180926_camk2_cs02_004	DKO	3406												180926_camk2_cs02_004	DKO	0.0296536
		180926_camk2_cs02_005	DKO	6058												180926_camk2_cs02_005	DKO	0.0305381
		180926_camk2_cs02_006	DKO	1522												180926_camk2_cs02_006	DKO	0.00919842
		180926_camk2_cs02_007	DKO	786												180926_camk2_cs02_007	DKO	0.0254453
		180926_camk2_cs06_001	DKO	4408												180926_camk2_cs06_001	DKO	0.159936
		180926_camk2_cs06_002	DKO	2246												180926_camk2_cs06_002	DKO	0.0347284
		180926_camk2_cs06_004	DKO	9121												180926_camk2_cs06_004	DKO	0.0524065
		180926_camk2_cs07_001	WT	2542												180926_camk2_cs07_001	WT	0.0944138
		180926_camk2_cs07_002	WT	750												180926_camk2_cs07_002	WT	0.0626667
		180926_camk2_cs07_004	WT	1261												180926_camk2_cs07_004	WT	0.11816
		180926_camk2_cs07_005	WT	3215												180926_camk2_cs07_005	WT	0.0348367
		180926_camk2_cs09_002	DKO	3863												180926_camk2_cs09_002	DKO	0.0494434
		180926_camk2_cs09_003	DKO	2503												180926_camk2_cs09_003	DKO	0.0287655
		181106_camk2_cs01_001	WT	14853												181106_camk2_cs01_001	WT	0.0865818
		181106_camk2_cs01_002	WT	5846												181106_camk2_cs01_002	WT	0.0304482
		181106_camk2_cs01_003	WT	27361												181106_camk2_cs01_003	WT	0.0374986
		181106_camk2_cs01_004	WT	3463												181106_camk2_cs01_004	WT	0.319087
		181106_camk2_cs01_005	WT	11041												181106_camk2_cs01_005	WT	0.129608
		181106_camk2_cs02_001	DKO	5301												181106_camk2_cs02_001	DKO	0.292209
		181106_camk2_cs02_002	DKO	7923												181106_camk2_cs02_002	DKO	0.0565442
		181106_camk2_cs02_003	DKO	2896												181106_camk2_cs02_003	DKO	0.0725138
		181106_camk2_cs02_004	DKO	6584												181106_camk2_cs02_004	DKO	0.123937
		181106_camk2_cs02_005	DKO	7280												181106_camk2_cs02_005	DKO	0.0773352
		181106_camk2_cs02_006	DKO	6723												181106_camk2_cs02_006	DKO	0.112152
		181106_camk2_cs02_007	DKO	7815												181106_camk2_cs02_007	DKO	0.0556622
		181106_camk2_cs02_008	DKO	4417												181106_camk2_cs02_008	DKO	0.0147159
		181106_camk2_cs02_009	DKO	3384												181106_camk2_cs02_009	DKO	0.309397
		181106_camk2_cs05_001	DKO	3658												181106_camk2_cs05_001	DKO	0.211591
		181106_camk2_cs06_001	WT	2050												181106_camk2_cs06_001	WT	0.29561
		181106_camk2_cs06_002	WT	10780												181106_camk2_cs06_002	WT	0.069295
		181106_camk2_cs06_003	WT	14456												181106_camk2_cs06_003	WT	0.0237963
		181106_camk2_cs06_004	WT	4281												181106_camk2_cs06_004	WT	0.067274

## Sheet: Figure3
Fig 3 - CaMKII controls the abundance of DCVs, not SVs or secretory machinery
	Fig 3B - Synaptic BDNF														Fig 3C - Synaptic ChgB														Fig 3D - Synaptic NPY-pHluorin
		Cell_ID	Condition	Values		'Condition'	'Mean'	'StD'	'SEM'	'Median'	'IQR'	'n'	'N'			Cell_ID	Condition	Values		Condition	Mean	StD	SEM	Median	IQR	n	N			Cell_ID	Condition	Values		Condition	Mean	StD	SEM	Median	IQR	n	N
		180311_BDNF_DKO_001	DKO	0.258896		'WT'	1	0.4631	0.0772	0.9204	0.1439	36	3			170523_ChgB_DKO_001	DKO	0.464942		WT	1	0.4437	0.072	0.8948	0.1877	38	3			170919_NPY_DKO_002	DKO	0.39616		WT		1	0.4144	0.0598	1.023	0.1305	48	4
		180311_BDNF_DKO_002	DKO	0.048471		'DKO'	0.6097	0.3767	0.0596	0.5353	0.1068	40	3			170523_ChgB_DKO_002	DKO	0.591608		DKO	0.4729	0.2619	0.037	0.421	0.0771	50	3			170919_NPY_DKO_003	DKO	0.408296		DKO	0.561	0.3593	0.0561	0.4463	0.0943	41	4
		180311_BDNF_DKO_003	DKO	0.305693												170523_ChgB_DKO_003	DKO	0.125305												170919_NPY_DKO_005	DKO	0.205777
		180311_BDNF_DKO_004	DKO	0.427494		p-val	2.5389e-05									170523_ChgB_DKO_004	DKO	0.0635469		p-val	1.59e-08									170919_NPY_DKO_006	DKO	0.281562		p-val	1.56e-07
		180311_BDNF_DKO_006	DKO	0.747426		Z-val	4.052									170523_ChgB_DKO_006	DKO	0.117407		Z-val	5.5304									170919_NPY_DKO_007	DKO	0.296154		Z-val	5.1156
		180311_BDNF_DKO_007	DKO	0.406256		Rank sum	1776									170523_ChgB_DKO_007	DKO	0.263893		Rank sum	2348									170919_NPY_DKO_008	DKO	0.589721		Rank sum	2782
		180311_BDNF_DKO_008	DKO	0.177217												170523_ChgB_DKO_008	DKO	0.302752												170919_NPY_DKO_009	DKO	0.208405
		180311_BDNF_DKO_009	DKO	0.21015												170523_ChgB_DKO_009	DKO	0.735639												170919_NPY_DKO_010	DKO	0.362759
		180311_BDNF_DKO_010	DKO	0.202608												170523_ChgB_DKO_010	DKO	0.386306												170919_NPY_DKO_012	DKO	0.478257
		180311_BDNF_WT_001	WT	0.74628												170523_ChgB_DKO_011	DKO	0.806625												170919_NPY_WT_001	WT	1.13339
		180311_BDNF_WT_002	WT	1.22603												170523_ChgB_DKO_012	DKO	0.133137												170919_NPY_WT_002	WT	1.39122
		180311_BDNF_WT_003	WT	0.848921												170523_ChgB_DKO_013	DKO	0.427384												170919_NPY_WT_003	WT	1.04857
		180311_BDNF_WT_004	WT	1.5206												170523_ChgB_DKO_014	DKO	0.422431												170919_NPY_WT_005	WT	1.07996
		180311_BDNF_WT_005	WT	1.09217												170523_ChgB_DKO_015	DKO	0.37487												170919_NPY_WT_006	WT	0.902283
		180311_BDNF_WT_006	WT	1.50745												170523_ChgB_WT_001	WT	0.891811												170919_NPY_WT_007	WT	1.20203
		180311_BDNF_WT_007	WT	0.693934												170523_ChgB_WT_002	WT	1.47928												170919_NPY_WT_008	WT	0.737782
		180311_BDNF_WT_008	WT	1.03367												170523_ChgB_WT_003	WT	1.44115												170919_NPY_WT_009	WT	0.671809
		180311_BDNF_WT_009	WT	0.330933												170523_ChgB_WT_004	WT	1.41112												170919_NPY_WT_010	WT	1.3096
		180427_BDNF_DKO_001	DKO	0.674345												170523_ChgB_WT_005	WT	0.600846												170919_NPY_WT_012	WT	0.796449
		180427_BDNF_DKO_003	DKO	0.527131												170523_ChgB_WT_006	WT	0.541047												170919_NPY_WT_013	WT	0.740634
		180427_BDNF_DKO_004	DKO	0.504315												170523_ChgB_WT_007	WT	1.19663												170919_NPY_WT_014	WT	0.997333
		180427_BDNF_DKO_005	DKO	1.35755												170523_ChgB_WT_008	WT	1.14912												170919_NPY_WT_015	WT	0.988941
		180427_BDNF_DKO_006	DKO	0.735766												170523_ChgB_WT_009	WT	1.04608												171028_NPY_DKO_001	DKO	0.207649
		180427_BDNF_DKO_007	DKO	0.333576												170523_ChgB_WT_010	WT	1.81226												171028_NPY_DKO_002	DKO	0.446906
		180427_BDNF_DKO_008	DKO	0.779752												170523_ChgB_WT_011	WT	0.629718												171028_NPY_DKO_004	DKO	0.482483
		180427_BDNF_DKO_009	DKO	0.48631												170523_ChgB_WT_012	WT	0.352807												171028_NPY_DKO_005	DKO	0.427021
		180427_BDNF_DKO_010	DKO	0.543562												170523_ChgB_WT_013	WT	1.33548												171028_NPY_DKO_006	DKO	0.718895
		180427_BDNF_DKO_011	DKO	0.11645												170523_ChgB_WT_014	WT	0.543818												171028_NPY_DKO_009	DKO	0.395044
		180427_BDNF_DKO_012	DKO	0.688616												170523_ChgB_WT_015	WT	0.568835												171028_NPY_DKO_010	DKO	0.248612
		180427_BDNF_DKO_014	DKO	0.432152												170620_ChgB_DKO_001	DKO	0.489365												171028_NPY_DKO_011	DKO	0.564374
		180427_BDNF_DKO_015	DKO	1.88014												170620_ChgB_DKO_002	DKO	0.641732												171028_NPY_DKO_012	DKO	0.708361
		180427_BDNF_DKO_016	DKO	1.08677												170620_ChgB_DKO_003	DKO	0.543521												171028_NPY_WT_002	WT	0.854501
		180427_BDNF_DKO_017	DKO	0.774051												170620_ChgB_DKO_004	DKO	0.303324												171028_NPY_WT_003	WT	1.31139
		180427_BDNF_DKO_018	DKO	0.554595												170620_ChgB_DKO_005	DKO	0.645322												171028_NPY_WT_005	WT	0.62745
		180427_BDNF_DKO_019	DKO	0.287953												170620_ChgB_DKO_006	DKO	0.151721												171028_NPY_WT_006	WT	0.558225
		180427_BDNF_DKO_020	DKO	1.19279												170620_ChgB_DKO_007	DKO	0.966202												171028_NPY_WT_007	WT	0.372582
		180427_BDNF_WT_002	WT	1.76036												170620_ChgB_DKO_008	DKO	0.20677												171028_NPY_WT_009	WT	1.25789
		180427_BDNF_WT_004	WT	1.23117												170620_ChgB_DKO_009	DKO	0.608172												171028_NPY_WT_010	WT	0.469243
		180427_BDNF_WT_005	WT	0.915771												170620_ChgB_DKO_010	DKO	0.470425												171028_NPY_WT_011	WT	0.42766
		180427_BDNF_WT_007	WT	0.318944												170620_ChgB_DKO_701	DKO	0.532186												171028_NPY_WT_013	WT	1.15612
		180427_BDNF_WT_008	WT	0.750592												170620_ChgB_DKO_704	DKO	0.543294												171028_NPY_WT_014	WT	2.55862
		180427_BDNF_WT_009	WT	0.477863												170620_ChgB_DKO_707	DKO	0.80651												171028_NPY_WT_015	WT	1.05654
		180427_BDNF_WT_010	WT	2.51644												170620_ChgB_DKO_708	DKO	0.831581												171028_NPY_WT_016	WT	1.36634
		180427_BDNF_WT_011	WT	0.801678												170620_ChgB_WT_001	WT	0.358464												171028_NPY_WT_018	WT	0.983429
		180427_BDNF_WT_012	WT	1.71659												170620_ChgB_WT_002	WT	0.878581												171105_NPY_DKO_002	DKO	0.363648
		180427_BDNF_WT_013	WT	0.682684												170620_ChgB_WT_003	WT	0.466901												171105_NPY_DKO_003	DKO	0.9888
		180427_BDNF_WT_014	WT	0.977796												170620_ChgB_WT_004	WT	1.53049												171105_NPY_DKO_004	DKO	1.31546
		180427_BDNF_WT_015	WT	0.313661												170620_ChgB_WT_006	WT	0.749876												171105_NPY_DKO_006	DKO	1.21084
		180427_BDNF_WT_016	WT	0.873383												170620_ChgB_WT_007	WT	1.56583												171105_NPY_DKO_007	DKO	0.521494
		180427_BDNF_WT_018	WT	1.22865												170620_ChgB_WT_008	WT	0.262113												171105_NPY_DKO_008	DKO	0.910193
		180427_BDNF_WT_019	WT	0.5093												170620_ChgB_WT_009	WT	0.871405												171105_NPY_DKO_009	DKO	0.443419
		180427_BDNF_WT_020	WT	0.925122												170620_ChgB_WT_010	WT	0.773669												171105_NPY_DKO_010	DKO	1.89185
		180621_BDNF_DKO_001	DKO	0.617146												170620_ChgB_WT_802	WT	1.33777												171105_NPY_DKO_011	DKO	0.388148
		180621_BDNF_DKO_002	DKO	0.915383												170620_ChgB_WT_804	WT	1.94854												171105_NPY_DKO_012	DKO	0.234694
		180621_BDNF_DKO_003	DKO	0.45182												170620_ChgB_WT_806	WT	1.25636												171105_NPY_DKO_013	DKO	0.579409
		180621_BDNF_DKO_004	DKO	0.750035												170627_ChgB_DKO_001	DKO	0.385365												171105_NPY_DKO_014	DKO	0.83141
		180621_BDNF_DKO_005	DKO	0.757908												170627_ChgB_DKO_002	DKO	0.139641												171105_NPY_DKO_015	DKO	1.09227
		180621_BDNF_DKO_006	DKO	1.1445												170627_ChgB_DKO_003	DKO	0.727441												171105_NPY_DKO_016	DKO	0.892951
		180621_BDNF_DKO_007	DKO	0.680237												170627_ChgB_DKO_004	DKO	0.730467												171105_NPY_WT_001	WT	1.17883
		180621_BDNF_DKO_008	DKO	1.22515												170627_ChgB_DKO_006	DKO	0.712176												171105_NPY_WT_002	WT	0.768442
		180621_BDNF_DKO_009	DKO	0.313985												170627_ChgB_DKO_007	DKO	0.748969												171105_NPY_WT_003	WT	1.10538
		180621_BDNF_DKO_011	DKO	0.296997												170627_ChgB_DKO_008	DKO	0.346827												171105_NPY_WT_004	WT	1.31776
		180621_BDNF_DKO_013	DKO	0.400731												170627_ChgB_DKO_009	DKO	0.34934												171105_NPY_WT_005	WT	1.39056
		180621_BDNF_DKO_014	DKO	0.465004												170627_ChgB_DKO_010	DKO	0.323402												171105_NPY_WT_006	WT	0.764132
		180621_BDNF_DKO_015	DKO	0.629427												170627_ChgB_DKO_011	DKO	0.298099												171105_NPY_WT_007	WT	1.06175
		180621_BDNF_WT_001	WT	0.882536												170627_ChgB_DKO_012	DKO	0.310423												171105_NPY_WT_008	WT	0.61923
		180621_BDNF_WT_002	WT	0.900508												170627_ChgB_DKO_201	DKO	0.24136												171105_NPY_WT_010	WT	0.86973
		180621_BDNF_WT_003	WT	1.01847												170627_ChgB_DKO_202	DKO	0.358912												171105_NPY_WT_011	WT	0.547788
		180621_BDNF_WT_005	WT	0.727556												170627_ChgB_DKO_203	DKO	0.351309												171105_NPY_WT_012	WT	1.30344
		180621_BDNF_WT_006	WT	1.29008												170627_ChgB_DKO_204	DKO	0.189607												171105_NPY_WT_013	WT	0.367183
		180621_BDNF_WT_007	WT	1.39533												170627_ChgB_DKO_205	DKO	1.02091												171105_NPY_WT_014	WT	0.838051
		180621_BDNF_WT_008	WT	0.483352												170627_ChgB_DKO_206	DKO	0.25882												171105_NPY_WT_015	WT	1.31901
		180621_BDNF_WT_010	WT	0.973723												170627_ChgB_DKO_207	DKO	0.419473												171105_NPY_WT_017	WT	1.54871
		180621_BDNF_WT_011	WT	1.31399												170627_ChgB_DKO_208	DKO	0.247878												171127_NPY_DKO_001	DKO	0.356501
		180621_BDNF_WT_013	WT	1.45769												170627_ChgB_DKO_209	DKO	0.455134												171127_NPY_DKO_002	DKO	0.235044
		180621_BDNF_WT_015	WT	0.556758												170627_ChgB_DKO_210	DKO	1.22809												171127_NPY_DKO_003	DKO	0.126563
																170627_ChgB_DKO_211	DKO	0.845759												171127_NPY_DKO_004	DKO	0.192204
																170627_ChgB_WT_001	WT	1.18777												171127_NPY_DKO_006	DKO	0.386169
																170627_ChgB_WT_002	WT	0.751376												171127_NPY_DKO_007	DKO	0.793809
																170627_ChgB_WT_004	WT	1.20135												171127_NPY_DKO_008	DKO	0.626556
																170627_ChgB_WT_005	WT	1.51022												171127_NPY_DKO_009	DKO	0.746661
																170627_ChgB_WT_006	WT	0.858396												171127_NPY_DKO_010	DKO	0.446313
																170627_ChgB_WT_007	WT	1.3245												171127_NPY_WT_002	WT	1.53038
																170627_ChgB_WT_008	WT	0.897701												171127_NPY_WT_003	WT	0.435248
																170627_ChgB_WT_009	WT	0.840407												171127_NPY_WT_004	WT	1.1048
																170627_ChgB_WT_010	WT	0.571717												171127_NPY_WT_005	WT	1.1517
																170627_ChgB_WT_011	WT	1.52123												171127_NPY_WT_007	WT	0.603182
																170627_ChgB_WT_013	WT	0.335333												171127_NPY_WT_008	WT	0.43822
																														171127_NPY_WT_010	WT	1.73647
	Fig 3F - Synaptic vGlut1														Fig 3G - Synaptic Syb2														Fig 3H - Synaptic Syn1
		Cell_ID	Condition	Values		Condition	Mean	StD	SEM	Median	IQR	n	N			Cell_ID	Condition	Values		Condition	Mean	StD	SEM	Median	IQR	n	N			Cell_ID	Condition	Values		Condition	Mean	StD	SEM	Median	IQR	n	N
		170523_ChgB_DKO_001	DKO	0.67188		WT	1	0.4178	0.0406	1.0528	0.0963	106	8			180925_Syb2_DKO_001	DKO	0.968888		WT	1	0.357	0.0631	0.9852	0.0867	32	3			180925_Syn1_DKO_002	DKO	0.934633		WT	1	0.4557	0.0793	1.0017	0.1601	33	3
		170523_ChgB_DKO_002	DKO	0.632607		DKO	1.0037	0.4615	0.044	0.9824	0.0961	110	8			180925_Syb2_DKO_002	DKO	0.717537		DKO	0.7851	0.3037	0.0506	0.7663	0.1295	36	3			180925_Syn1_DKO_003	DKO	0.824952		DKO	0.8443	0.4493	0.0729	0.8258	0.1142	38	3
		170523_ChgB_DKO_003	DKO	0.346279												180925_Syb2_DKO_003	DKO	0.97262												180925_Syn1_DKO_004	DKO	1.06183
		170523_ChgB_DKO_004	DKO	0.549859		p-val	0.9511									180925_Syb2_DKO_004	DKO	0.815555		p-val	0.009									180925_Syn1_DKO_005	DKO	0.942846		p-val	0.0434
		170523_ChgB_DKO_006	DKO	0.064491		T-stat	-0.0614									180925_Syb2_DKO_005	DKO	0.659521		Z-val	2.3652									180925_Syn1_DKO_006	DKO	0.605338		Z-val	1.712
		170523_ChgB_DKO_007	DKO	0.984953		df	213.175									180925_Syb2_DKO_006	DKO	0.571127		Rank sum	1297									180925_Syn1_DKO_007	DKO	0.826573		Rank sum	1337
		170523_ChgB_DKO_008	DKO	1.15597												180925_Syb2_DKO_007	DKO	0.44818												180925_Syn1_DKO_008	DKO	1.58361
		170523_ChgB_DKO_009	DKO	0.894785												180925_Syb2_DKO_008	DKO	0.814986												180925_Syn1_DKO_010	DKO	0.679483
		170523_ChgB_DKO_010	DKO	0.810923												180925_Syb2_DKO_009	DKO	0.699569												180925_Syn1_DKO_011	DKO	0.742227
		170523_ChgB_DKO_011	DKO	0.807321												180925_Syb2_DKO_010	DKO	1.06967												180925_Syn1_DKO_012	DKO	0.678175
		170523_ChgB_DKO_012	DKO	0.432639												180925_Syb2_DKO_011	DKO	0.604925												180925_Syn1_DKO_013	DKO	0.165638
		170523_ChgB_DKO_013	DKO	0.599441												180925_Syb2_WT_001	WT	0.972648												180925_Syn1_DKO_015	DKO	0.324717
		170523_ChgB_DKO_014	DKO	1.07333												180925_Syb2_WT_002	WT	1.14561												180925_Syn1_WT_001	WT	1.49461
		170523_ChgB_DKO_015	DKO	1.26913												180925_Syb2_WT_003	WT	0.772322												180925_Syn1_WT_002	WT	0.470212
		170523_ChgB_WT_001	WT	1.22385												180925_Syb2_WT_004	WT	0.772112												180925_Syn1_WT_003	WT	0.723854
		170523_ChgB_WT_002	WT	1.24217												180925_Syb2_WT_007	WT	1.89564												180925_Syn1_WT_004	WT	0.776052
		170523_ChgB_WT_003	WT	0.978366												180925_Syb2_WT_008	WT	0.878845												180925_Syn1_WT_006	WT	1.20815
		170523_ChgB_WT_004	WT	1.27131												180925_Syb2_WT_009	WT	1.09676												180925_Syn1_WT_007	WT	0.958994
		170523_ChgB_WT_005	WT	0.970108												180925_Syb2_WT_010	WT	0.802266												180925_Syn1_WT_008	WT	1.00169
		170523_ChgB_WT_006	WT	0.96715												180925_Syb2_WT_011	WT	0.981027												180925_Syn1_WT_009	WT	1.12875
		170523_ChgB_WT_007	WT	0.763194												180925_Syb2_WT_012	WT	1.03886												180925_Syn1_WT_010	WT	1.15584
		170523_ChgB_WT_008	WT	0.810961												180925_Syb2_WT_013	WT	0.931738												180925_Syn1_WT_011	WT	0.464245
		170523_ChgB_WT_009	WT	0.629236												180925_Syb2_WT_014	WT	0.712177												180925_Syn1_WT_012	WT	0.974894
		170523_ChgB_WT_010	WT	1.047												181002_Syb2_DKO_001	DKO	0.584988												180925_Syn1_WT_013	WT	1.27761
		170523_ChgB_WT_011	WT	1.559												181002_Syb2_DKO_002	DKO	0.687482												180925_Syn1_WT_014	WT	1.11488
		170523_ChgB_WT_012	WT	0.14951												181002_Syb2_DKO_003	DKO	0.405446												180925_Syn1_WT_015	WT	1.25021
		170523_ChgB_WT_013	WT	1.05945												181002_Syb2_DKO_004	DKO	0.564005												181002_Syn1_DKO_001	DKO	0.573663
		170523_ChgB_WT_014	WT	1.50402												181002_Syb2_DKO_005	DKO	1.22843												181002_Syn1_DKO_002	DKO	0.856296
		170523_ChgB_WT_015	WT	0.82467												181002_Syb2_DKO_006	DKO	1.00721												181002_Syn1_DKO_003	DKO	0.911876
		170620_ChgB_DKO_001	DKO	0.851231												181002_Syb2_DKO_007	DKO	1.35094												181002_Syn1_DKO_004	DKO	0.237564
		170620_ChgB_DKO_002	DKO	0.399225												181002_Syb2_DKO_009	DKO	1.15341												181002_Syn1_DKO_005	DKO	0.906059
		170620_ChgB_DKO_003	DKO	1.46346												181002_Syb2_DKO_010	DKO	0.650386												181002_Syn1_DKO_006	DKO	0.338537
		170620_ChgB_DKO_004	DKO	0.930205												181002_Syb2_DKO_011	DKO	0.975431												181002_Syn1_DKO_007	DKO	0.482962
		170620_ChgB_DKO_005	DKO	1.04305												181002_Syb2_DKO_012	DKO	1.15949												181002_Syn1_DKO_008	DKO	0.494071
		170620_ChgB_DKO_006	DKO	0.724301												181002_Syb2_DKO_013	DKO	1.13595												181002_Syn1_DKO_010	DKO	0.707802
		170620_ChgB_DKO_007	DKO	0.389231												181002_Syb2_DKO_014	DKO	1.07449												181002_Syn1_DKO_011	DKO	0.290763
		170620_ChgB_DKO_008	DKO	1.14332												181002_Syb2_DKO_015	DKO	1.12713												181002_Syn1_DKO_013	DKO	0.96954
		170620_ChgB_DKO_009	DKO	2.2549												181002_Syb2_WT_001	WT	0.655609												181002_Syn1_DKO_014	DKO	0.632845
		170620_ChgB_DKO_010	DKO	1.04394												181002_Syb2_WT_002	WT	0.0483453												181002_Syn1_DKO_015	DKO	0.861219
		170620_ChgB_DKO_701	DKO	1.29719												181002_Syb2_WT_003	WT	0.583622												181002_Syn1_WT_001	WT	0.702335
		170620_ChgB_DKO_704	DKO	0.743579												181002_Syb2_WT_004	WT	1.85104												181002_Syn1_WT_004	WT	0.917687
		170620_ChgB_DKO_707	DKO	0.872454												181002_Syb2_WT_008	WT	0.961943												181002_Syn1_WT_005	WT	1.28249
		170620_ChgB_DKO_708	DKO	1.32684												181002_Syb2_WT_009	WT	0.633072												181002_Syn1_WT_006	WT	0.758799
		170620_ChgB_WT_001	WT	1.66519												181002_Syb2_WT_010	WT	1.10073												181002_Syn1_WT_007	WT	1.01366
		170620_ChgB_WT_002	WT	1.09532												181002_Syb2_WT_011	WT	1.2104												181002_Syn1_WT_008	WT	0.96593
		170620_ChgB_WT_003	WT	0.283522												181002_Syb2_WT_012	WT	1.09838												181002_Syn1_WT_009	WT	0.687369
		170620_ChgB_WT_004	WT	1.32303												181002_Syb2_WT_013	WT	1.69094												181002_Syn1_WT_010	WT	1.67172
		170620_ChgB_WT_006	WT	1.25981												181002_Syb2_WT_014	WT	1.16592												181009_Syn1_DKO_001	DKO	1.0221
		170620_ChgB_WT_007	WT	1.03562												181009_Syb2_DKO_001	DKO	0.551804												181009_Syn1_DKO_002	DKO	0.116358
		170620_ChgB_WT_008	WT	0.0964529												181009_Syb2_DKO_002	DKO	0.519426												181009_Syn1_DKO_005	DKO	2.13019
		170620_ChgB_WT_009	WT	1.33646												181009_Syb2_DKO_004	DKO	0.139592												181009_Syn1_DKO_006	DKO	1.75494
		170620_ChgB_WT_010	WT	1.36966												181009_Syb2_DKO_005	DKO	0.837557												181009_Syn1_DKO_007	DKO	1.6081
		170620_ChgB_WT_802	WT	0.861665												181009_Syb2_DKO_006	DKO	0.661948												181009_Syn1_DKO_008	DKO	0.849319
		170620_ChgB_WT_804	WT	0.719328												181009_Syb2_DKO_009	DKO	0.462816												181009_Syn1_DKO_009	DKO	0.70652
		170620_ChgB_WT_806	WT	0.953929												181009_Syb2_DKO_010	DKO	0.416897												181009_Syn1_DKO_010	DKO	0.499765
		170627_ChgB_DKO_001	DKO	1.16359												181009_Syb2_DKO_012	DKO	1.05529												181009_Syn1_DKO_011	DKO	1.07052
		170627_ChgB_DKO_002	DKO	0.962442												181009_Syb2_DKO_013	DKO	0.15201												181009_Syn1_DKO_012	DKO	1.52031
		170627_ChgB_DKO_003	DKO	0.967632												181009_Syb2_DKO_014	DKO	0.908336												181009_Syn1_DKO_013	DKO	1.3919
		170627_ChgB_DKO_004	DKO	1.14095												181009_Syb2_DKO_015	DKO	1.11184												181009_Syn1_DKO_014	DKO	0.687342
		170627_ChgB_DKO_006	DKO	1.33189												181009_Syb2_WT_001	WT	0.989285												181009_Syn1_DKO_015	DKO	1.09236
		170627_ChgB_DKO_007	DKO	1.75819												181009_Syb2_WT_004	WT	0.769329												181009_Syn1_WT_001	WT	2.12793
		170627_ChgB_DKO_008	DKO	0.437394												181009_Syb2_WT_006	WT	0.862316												181009_Syn1_WT_002	WT	1.29893
		170627_ChgB_DKO_009	DKO	0.901325												181009_Syb2_WT_007	WT	1.08385												181009_Syn1_WT_004	WT	0.217732
		170627_ChgB_DKO_010	DKO	0.678261												181009_Syb2_WT_008	WT	1.04256												181009_Syn1_WT_005	WT	0.195532
		170627_ChgB_DKO_011	DKO	2.05058												181009_Syb2_WT_010	WT	1.07282												181009_Syn1_WT_006	WT	0.280134
		170627_ChgB_DKO_012	DKO	0.427328												181009_Syb2_WT_011	WT	1.3556												181009_Syn1_WT_007	WT	0.4469
		170627_ChgB_DKO_201	DKO	1.21973												181009_Syb2_WT_012	WT	1.00017												181009_Syn1_WT_008	WT	1.56881
		170627_ChgB_DKO_202	DKO	0.863646												181009_Syb2_WT_013	WT	0.824069												181009_Syn1_WT_009	WT	1.47346
		170627_ChgB_DKO_203	DKO	1.14409																										181009_Syn1_WT_011	WT	1.599
		170627_ChgB_DKO_204	DKO	0.965647																										181009_Syn1_WT_014	WT	0.50167
		170627_ChgB_DKO_205	DKO	1.01925																										181009_Syn1_WT_015	WT	1.2899
		170627_ChgB_DKO_206	DKO	0.983463
		170627_ChgB_DKO_207	DKO	0.403041											Fig 3K - Synaptic SNAP25														Fig 3L - Synaptic Syt1
		170627_ChgB_DKO_208	DKO	1.20855												Cell_ID	Condition	Values		Condition	Mean	StD	SEM	Median	IQR	n	N			Cell_ID	Condition	Values		Condition	Mean	StD	SEM	Median	IQR	n	N
		170627_ChgB_DKO_209	DKO	1.27653												180925_SNAP25_DKO_001	DKO	0.645111		WT	1	0.4113	0.0667	0.9293	0.1136	38	3			180925_Syt1_DKO_003	DKO	1.21061		WT	1	0.3149	0.054	0.9716	0.112	34	3
		170627_ChgB_DKO_210	DKO	1.22621												180925_SNAP25_DKO_002	DKO	0.994381		DKO	0.7757	0.3785	0.0599	0.712	0.0876	40	3			180925_Syt1_DKO_004	DKO	1.22038		DKO	0.9846	0.2943	0.0512	0.9056	0.1311	33	3
		170627_ChgB_DKO_211	DKO	1.26489												180925_SNAP25_DKO_003	DKO	0.660558												180925_Syt1_DKO_005	DKO	1.26122
		170627_ChgB_WT_001	WT	0.63233												180925_SNAP25_DKO_004	DKO	0.532161		p-val	0.0017									180925_Syt1_DKO_006	DKO	1.43624		p-val	0.9052
		170627_ChgB_WT_002	WT	1.25959												180925_SNAP25_DKO_005	DKO	1.49595		Z-val	2.934									180925_Syt1_DKO_007	DKO	1.0494		Z-val	0.1191
		170627_ChgB_WT_004	WT	0.234962												180925_SNAP25_DKO_006	DKO	0.813477		Rank sum	1795									180925_Syt1_DKO_009	DKO	0.677558		Rank sum	1166
		170627_ChgB_WT_005	WT	1.65562												180925_SNAP25_DKO_007	DKO	0.73841												180925_Syt1_DKO_011	DKO	0.670372
		170627_ChgB_WT_006	WT	2.06419												180925_SNAP25_DKO_008	DKO	0.925186												180925_Syt1_DKO_012	DKO	1.34278
		170627_ChgB_WT_007	WT	1.06211												180925_SNAP25_DKO_009	DKO	0.592851												180925_Syt1_DKO_013	DKO	0.823872
		170627_ChgB_WT_008	WT	1.65233												180925_SNAP25_DKO_010	DKO	0.621697												180925_Syt1_DKO_014	DKO	1.15036
		170627_ChgB_WT_009	WT	0.554852												180925_SNAP25_DKO_011	DKO	1.0208												180925_Syt1_DKO_015	DKO	1.71682
		170627_ChgB_WT_010	WT	0.111179												180925_SNAP25_DKO_012	DKO	0.535944												180925_Syt1_WT_003	WT	0.894647
		170627_ChgB_WT_011	WT	1.55753												180925_SNAP25_DKO_013	DKO	0.74274												180925_Syt1_WT_004	WT	0.995027
		170627_ChgB_WT_013	WT	0.215315												180925_SNAP25_DKO_014	DKO	1.17681												180925_Syt1_WT_005	WT	0.890787
		170919_NPY_DKO_002	DKO	1.48872												180925_SNAP25_DKO_015	DKO	0.512528												180925_Syt1_WT_006	WT	1.51608
		170919_NPY_DKO_003	DKO	0.703681												180925_SNAP25_WT_001	WT	0.715403												180925_Syt1_WT_008	WT	1.22483
		170919_NPY_DKO_005	DKO	1.59089												180925_SNAP25_WT_002	WT	0.818094												180925_Syt1_WT_011	WT	0.607959
		170919_NPY_DKO_006	DKO	1.71028												180925_SNAP25_WT_003	WT	1.34987												180925_Syt1_WT_012	WT	1.19619
		170919_NPY_DKO_007	DKO	1.58035												180925_SNAP25_WT_004	WT	1.03714												180925_Syt1_WT_013	WT	0.711869
		170919_NPY_DKO_008	DKO	0.964454												180925_SNAP25_WT_005	WT	1.13051												180925_Syt1_WT_015	WT	0.962613
		170919_NPY_DKO_009	DKO	1.42625												180925_SNAP25_WT_006	WT	0.836334												181002_Syt1_DKO_002	DKO	0.905553
		170919_NPY_DKO_010	DKO	1.79865												180925_SNAP25_WT_007	WT	0.649795												181002_Syt1_DKO_003	DKO	1.08978
		170919_NPY_DKO_012	DKO	0.531748												180925_SNAP25_WT_008	WT	1.02837												181002_Syt1_DKO_004	DKO	1.13073
		170919_NPY_WT_001	WT	0.543647												180925_SNAP25_WT_009	WT	1.05508												181002_Syt1_DKO_005	DKO	1.46934
		170919_NPY_WT_002	WT	0.624654												180925_SNAP25_WT_010	WT	1.08535												181002_Syt1_DKO_006	DKO	0.704928
		170919_NPY_WT_003	WT	0.28583												180925_SNAP25_WT_011	WT	0.866345												181002_Syt1_DKO_008	DKO	1.07796
		170919_NPY_WT_005	WT	0.577208												180925_SNAP25_WT_012	WT	1.05818												181002_Syt1_DKO_009	DKO	0.786805
		170919_NPY_WT_006	WT	1.22485												180925_SNAP25_WT_013	WT	1.34584												181002_Syt1_DKO_010	DKO	1.12817
		170919_NPY_WT_007	WT	1.49721												180925_SNAP25_WT_014	WT	1.29805												181002_Syt1_DKO_012	DKO	0.884911
		170919_NPY_WT_008	WT	1.03083												180925_SNAP25_WT_015	WT	0.725622												181002_Syt1_DKO_013	DKO	0.884957
		170919_NPY_WT_009	WT	1.06853												181002_SNAP25_DKO_001	DKO	1.12418												181002_Syt1_DKO_014	DKO	0.955045
		170919_NPY_WT_010	WT	1.16388												181002_SNAP25_DKO_003	DKO	1.06108												181002_Syt1_WT_001	WT	1.61858
		170919_NPY_WT_012	WT	1.28612												181002_SNAP25_DKO_004	DKO	0.496358												181002_Syt1_WT_002	WT	1.58648
		170919_NPY_WT_013	WT	1.28699												181002_SNAP25_DKO_006	DKO	0.346296												181002_Syt1_WT_003	WT	1.04141
		170919_NPY_WT_014	WT	1.23929												181002_SNAP25_DKO_007	DKO	0.4084												181002_Syt1_WT_004	WT	0.478614
		170919_NPY_WT_015	WT	1.17095												181002_SNAP25_DKO_008	DKO	0.163205												181002_Syt1_WT_005	WT	0.79089
		171028_NPY_DKO_001	DKO	1.03274												181002_SNAP25_DKO_009	DKO	0.753822												181002_Syt1_WT_006	WT	1.10426
		171028_NPY_DKO_002	DKO	0.39214												181002_SNAP25_DKO_010	DKO	0.799585												181002_Syt1_WT_008	WT	1.30522
		171028_NPY_DKO_004	DKO	0.942736												181002_SNAP25_DKO_011	DKO	0.0678333												181002_Syt1_WT_010	WT	0.783964
		171028_NPY_DKO_005	DKO	0.74269												181002_SNAP25_DKO_013	DKO	2.2988												181002_Syt1_WT_011	WT	1.0995
		171028_NPY_DKO_006	DKO	0.943266												181002_SNAP25_DKO_015	DKO	0.982155												181002_Syt1_WT_012	WT	0.874344
		171028_NPY_DKO_009	DKO	0.489826												181002_SNAP25_WT_001	WT	0.802561												181002_Syt1_WT_013	WT	0.693733
		171028_NPY_DKO_010	DKO	0.729395												181002_SNAP25_WT_002	WT	0.460222												181002_Syt1_WT_014	WT	0.623005
		171028_NPY_DKO_011	DKO	1.03747												181002_SNAP25_WT_004	WT	0.792775												181009_Syt1_DKO_001	DKO	0.586227
		171028_NPY_DKO_012	DKO	0.551736												181002_SNAP25_WT_005	WT	0.289523												181009_Syt1_DKO_002	DKO	0.666937
		171028_NPY_WT_002	WT	0.579819												181002_SNAP25_WT_006	WT	0.666617												181009_Syt1_DKO_003	DKO	0.545523
		171028_NPY_WT_003	WT	0.884318												181002_SNAP25_WT_007	WT	0.901273												181009_Syt1_DKO_004	DKO	0.609489
		171028_NPY_WT_005	WT	0.617573												181002_SNAP25_WT_008	WT	0.995876												181009_Syt1_DKO_005	DKO	0.713317
		171028_NPY_WT_006	WT	0.358854												181002_SNAP25_WT_009	WT	1.56003												181009_Syt1_DKO_006	DKO	0.699042
		171028_NPY_WT_007	WT	1.05851												181002_SNAP25_WT_011	WT	1.61578												181009_Syt1_DKO_007	DKO	0.884949
		171028_NPY_WT_009	WT	0.795427												181002_SNAP25_WT_013	WT	0.578525												181009_Syt1_DKO_009	DKO	1.18431
		171028_NPY_WT_010	WT	0.639527												181002_SNAP25_WT_014	WT	2.41461												181009_Syt1_DKO_012	DKO	0.843093
		171028_NPY_WT_011	WT	0.704633												181002_SNAP25_WT_015	WT	0.922217												181009_Syt1_DKO_013	DKO	1.39705
		171028_NPY_WT_013	WT	0.796762												181009_SNAP25_DKO_001	DKO	0.856751												181009_Syt1_DKO_015	DKO	0.783587
		171028_NPY_WT_014	WT	0.988889												181009_SNAP25_DKO_002	DKO	1.01314												181009_Syt1_WT_001	WT	0.615058
		171028_NPY_WT_015	WT	1.41365												181009_SNAP25_DKO_003	DKO	0.745756												181009_Syt1_WT_002	WT	1.1497
		171028_NPY_WT_016	WT	0.452532												181009_SNAP25_DKO_004	DKO	1.36517												181009_Syt1_WT_003	WT	0.794075
		171028_NPY_WT_018	WT	1.04461												181009_SNAP25_DKO_005	DKO	0.71913												181009_Syt1_WT_005	WT	0.980647
		171028_Sec2_DKO_002	DKO	1.64632												181009_SNAP25_DKO_006	DKO	0.60901												181009_Syt1_WT_006	WT	1.12458
		171028_Sec2_DKO_003	DKO	1.50701												181009_SNAP25_DKO_007	DKO	0.673392												181009_Syt1_WT_007	WT	0.743083
		171028_Sec2_DKO_006	DKO	1.96046												181009_SNAP25_DKO_009	DKO	0.679333												181009_Syt1_WT_008	WT	1.75132
		171028_Sec2_DKO_011	DKO	1.60624												181009_SNAP25_DKO_010	DKO	0.374425												181009_Syt1_WT_009	WT	1.33128
		171028_Sec2_DKO_014	DKO	1.95207												181009_SNAP25_DKO_011	DKO	0.651717												181009_Syt1_WT_010	WT	1.05307
		171028_Sec2_DKO_015	DKO	0.212463												181009_SNAP25_DKO_012	DKO	0.704816												181009_Syt1_WT_011	WT	0.866622
		171028_Sec2_DKO_016	DKO	1.30453												181009_SNAP25_DKO_013	DKO	0.761422												181009_Syt1_WT_012	WT	1.17803
		171028_Sec2_DKO_017	DKO	1.66839												181009_SNAP25_DKO_014	DKO	0.675785												181009_Syt1_WT_013	WT	0.76193
		171028_Sec2_DKO_020	DKO	1.27137												181009_SNAP25_DKO_015	DKO	0.689526												181009_Syt1_WT_014	WT	0.650618
		171028_Sec2_WT_001	WT	1.17438												181009_SNAP25_WT_002	WT	0.781115
		171028_Sec2_WT_003	WT	1.2626												181009_SNAP25_WT_003	WT	0.961127
		171028_Sec2_WT_005	WT	1.24738												181009_SNAP25_WT_004	WT	0.711747
		171028_Sec2_WT_008	WT	1.67499												181009_SNAP25_WT_005	WT	0.756522
		171028_Sec2_WT_015	WT	1.44932												181009_SNAP25_WT_006	WT	0.343039
		171028_Sec2_WT_016	WT	1.22515												181009_SNAP25_WT_008	WT	0.936439
		171028_Sec2_WT_018	WT	1.63108												181009_SNAP25_WT_009	WT	1.432
		171105_NPY_DKO_002	DKO	1.85149												181009_SNAP25_WT_010	WT	1.67885
		171105_NPY_DKO_003	DKO	1.84373												181009_SNAP25_WT_013	WT	0.705486
		171105_NPY_DKO_004	DKO	0.412824												181009_SNAP25_WT_014	WT	1.17163
		171105_NPY_DKO_006	DKO	0.634491												181009_SNAP25_WT_015	WT	1.52204
		171105_NPY_DKO_007	DKO	0.541214
		171105_NPY_DKO_008	DKO	1.40602
		171105_NPY_DKO_009	DKO	1.08381
		171105_NPY_DKO_010	DKO	0.981259
		171105_NPY_DKO_011	DKO	1.31087
		171105_NPY_DKO_012	DKO	0.389055
		171105_NPY_DKO_013	DKO	1.25086
		171105_NPY_DKO_014	DKO	0.539747
		171105_NPY_DKO_015	DKO	1.06448
		171105_NPY_DKO_016	DKO	0.665229
		171105_NPY_WT_001	WT	1.30671
		171105_NPY_WT_002	WT	0.621121
		171105_NPY_WT_003	WT	0.814446
		171105_NPY_WT_004	WT	1.19079
		171105_NPY_WT_005	WT	0.669629
		171105_NPY_WT_006	WT	1.40017
		171105_NPY_WT_007	WT	0.543551
		171105_NPY_WT_008	WT	0.700338
		171105_NPY_WT_010	WT	0.664409
		171105_NPY_WT_011	WT	1.10131
		171105_NPY_WT_012	WT	1.70106
		171105_NPY_WT_013	WT	0.930193
		171105_NPY_WT_014	WT	1.34228
		171105_NPY_WT_015	WT	0.902954
		171105_NPY_WT_017	WT	1.11103
		171127_NPY_DKO_001	DKO	0.816883
		171127_NPY_DKO_002	DKO	1.60733
		171127_NPY_DKO_003	DKO	0.174747
		171127_NPY_DKO_004	DKO	1.05564
		171127_NPY_DKO_006	DKO	1.01602
		171127_NPY_DKO_007	DKO	1.12068
		171127_NPY_DKO_008	DKO	0.975538
		171127_NPY_DKO_009	DKO	1.28152
		171127_NPY_DKO_010	DKO	0.669939
		171127_NPY_WT_002	WT	0.600616
		171127_NPY_WT_003	WT	1.0692
		171127_NPY_WT_004	WT	0.400485
		171127_NPY_WT_005	WT	0.266552
		171127_NPY_WT_007	WT	1.27731
		171127_NPY_WT_008	WT	0.632889
		171127_NPY_WT_010	WT	1.17604
		171127_Sec2_DKO_003	DKO	0.473251
		171127_Sec2_DKO_006	DKO	1.83696
		171127_Sec2_WT_007	WT	1.2491
		171127_Sec2_WT_008	WT	1.12116
		171127_Sec2_WT_011	WT	1.67592
		171127_Sec2_WT_014	WT	1.53072
		180117_Scg2_DKO_001	DKO	1.08696
		180117_Scg2_DKO_003	DKO	0.368579
		180117_Scg2_DKO_004	DKO	0.365988
		180117_Scg2_DKO_005	DKO	0.615174
		180117_Scg2_DKO_007	DKO	1.20565
		180117_Scg2_DKO_008	DKO	0.776338
		180117_Scg2_DKO_012	DKO	0.536535
		180117_Scg2_DKO_013	DKO	0.488091
		180117_Scg2_WT_001	WT	1.02386
		180117_Scg2_WT_002	WT	0.522101
		180117_Scg2_WT_004	WT	1.26988
		180117_Scg2_WT_005	WT	0.750325
		180117_Scg2_WT_010	WT	1.1696
		180117_Scg2_WT_011	WT	0.570362
		180117_Scg2_WT_012	WT	1.58006
		180117_Scg2_WT_014	WT	1.55931
		180117_Scg2_WT_015	WT	0.554501
	Fig 3J - Synaptic Munc18
		Cell_ID	Condition	Values		Condition	Mean	StD	SEM	Median	IQR	n	N
		180925_Munc18_DKO_002	DKO	0.345388		WT	1	0.2907	0.0465	0.9414	0.0982	39	3
		180925_Munc18_DKO_003	DKO	0.654841		DKO	0.7189	0.26	0.0453	0.6556	0.1043	33	3
		180925_Munc18_DKO_004	DKO	1.10498
		180925_Munc18_DKO_005	DKO	0.663751		p-val	7.65e-05
		180925_Munc18_DKO_007	DKO	1.11056		Z-val	3.786
		180925_Munc18_DKO_008	DKO	1.17887		Rank sum	1759
		180925_Munc18_DKO_010	DKO	0.997632
		180925_Munc18_DKO_011	DKO	0.924146
		180925_Munc18_DKO_012	DKO	0.830437
		180925_Munc18_DKO_013	DKO	1.21433
		180925_Munc18_DKO_014	DKO	1.06052
		180925_Munc18_DKO_015	DKO	0.913153
		180925_Munc18_WT_001	WT	0.940934
		180925_Munc18_WT_002	WT	0.737987
		180925_Munc18_WT_003	WT	1.01376
		180925_Munc18_WT_004	WT	1.04109
		180925_Munc18_WT_005	WT	0.869319
		180925_Munc18_WT_006	WT	1.24404
		180925_Munc18_WT_007	WT	0.941427
		180925_Munc18_WT_009	WT	1.26853
		180925_Munc18_WT_011	WT	1.19372
		180925_Munc18_WT_012	WT	0.803153
		180925_Munc18_WT_013	WT	1.21594
		180925_Munc18_WT_014	WT	0.831488
		180925_Munc18_WT_015	WT	0.898604
		181002_Munc18_DKO_001	DKO	0.514179
		181002_Munc18_DKO_002	DKO	0.422134
		181002_Munc18_DKO_003	DKO	0.233809
		181002_Munc18_DKO_004	DKO	0.552346
		181002_Munc18_DKO_005	DKO	0.47431
		181002_Munc18_DKO_008	DKO	0.536108
		181002_Munc18_DKO_009	DKO	0.55302
		181002_Munc18_DKO_011	DKO	0.566718
		181002_Munc18_WT_001	WT	0.982823
		181002_Munc18_WT_002	WT	0.551463
		181002_Munc18_WT_003	WT	1.23518
		181002_Munc18_WT_004	WT	1.2776
		181002_Munc18_WT_005	WT	1.83603
		181002_Munc18_WT_006	WT	1.16747
		181002_Munc18_WT_007	WT	0.878213
		181002_Munc18_WT_008	WT	0.920278
		181002_Munc18_WT_009	WT	1.1888
		181002_Munc18_WT_010	WT	0.454277
		181002_Munc18_WT_011	WT	0.543914
		181002_Munc18_WT_012	WT	0.876502
		181002_Munc18_WT_013	WT	0.775215
		181002_Munc18_WT_014	WT	1.46291
		181002_Munc18_WT_015	WT	0.849325
		181009_Munc18_DKO_001	DKO	0.359013
		181009_Munc18_DKO_003	DKO	0.569144
		181009_Munc18_DKO_004	DKO	0.528384
		181009_Munc18_DKO_005	DKO	0.520482
		181009_Munc18_DKO_006	DKO	1.04721
		181009_Munc18_DKO_008	DKO	0.655574
		181009_Munc18_DKO_009	DKO	0.776425
		181009_Munc18_DKO_010	DKO	0.806391
		181009_Munc18_DKO_011	DKO	0.556918
		181009_Munc18_DKO_012	DKO	0.837481
		181009_Munc18_DKO_013	DKO	0.807824
		181009_Munc18_DKO_014	DKO	0.835005
		181009_Munc18_DKO_015	DKO	0.572096
		181009_Munc18_WT_001	WT	0.783507
		181009_Munc18_WT_002	WT	0.789618
		181009_Munc18_WT_003	WT	1.11309
		181009_Munc18_WT_004	WT	1.08142
		181009_Munc18_WT_006	WT	0.741211
		181009_Munc18_WT_007	WT	1.06307
		181009_Munc18_WT_008	WT	0.776576
		181009_Munc18_WT_009	WT	1.1251
		181009_Munc18_WT_010	WT	1.13723
		181009_Munc18_WT_011	WT	0.667689
		181009_Munc18_WT_014	WT	1.72149

## Sheet: Figure4
Fig 4 - CaMKII regulates the number of DCVs entering the axon, but not their trafficking properites
	Fig 4C - Anterograde AIS flux														Fig 4D - Anterograde AIS speed														Fig 4F - Anterograde dendrite flux														Fig 4G - Axonal preference
		Cell_ID	Condition	Values		Condition	Mean	StD	SEM	Median	IQR	n	N			Cell_ID	Condition	Values		Condition	Mean	StD	SEM	Median	IQR	n	N			Cell_ID	Condition	Values		Condition	Mean	StD	SEM	Median	IQR	n	N			Cell_ID	Condition	Values		Condition	Mean
		180907_Cre_ch06_001	DKO	3.66667		WT	4.2624	1.8375	0.268	4.3333	0.4389	47	4			180907_Cre_ch06_001	DKO	0.829152		WT	0.9574	0.2565	0.0356	0.9003	0.0584	52	4			180907_targeting_ch1_001	WT	1.5		WT	1.7906	0.7342	0.1176	1.8333	0.2095	39	4			180907_targeting_ch1_001	WT	0.689655		WT	0.691
		180907_Cre_ch06_002	DKO	1.66667		DKO	2.4341	1.1068	0.1688	2.3333	0.3192	43	4			180907_Cre_ch06_002	DKO	0.749485		DKO	0.9363	0.2547	0.0413	0.9195	0.0707	38	4			180907_targeting_ch1_002	WT	1		DKO	1.6757	0.8324	0.1368	1.6667	0.3441	37	4			180907_targeting_ch1_002	WT	0.823529		DKO	0.5884
		180907_Cre_ch06_003	DKO	2.66667												180907_Cre_ch06_003	DKO	0.734342												180907_targeting_ch1_003	WT	2.66667												180907_targeting_ch1_003	WT	0.384615
		180907_Cre_ch06_004	DKO	4.33333		p-val	4.63e-08									180907_Cre_ch06_004	DKO	1.02962		p-val	0.9707									180907_targeting_ch1_004	WT	1.83333		p-val	0.4776									180907_targeting_ch1_004	WT	0.702703		p-val	0.0033
		180907_Cre_ch06_005	DKO	3.33333		Z-val	5.3407									180907_Cre_ch06_005	DKO	1.02829		Z-val	0.0368									180907_targeting_ch1_005	WT	1.33333		Z-val	0.7102									180907_targeting_ch1_005	WT	0.8		Z-val	2.7196
		180907_Cre_ch06_006	DKO	2		Rank sum	2800									180907_Cre_ch06_006	DKO	1.03804		Rank sum	2371									180907_targeting_ch2_001	DKO	2		Rank sum	1570									180907_targeting_ch2_001	DKO	0.4		Rank sum	1763.5
		180907_Cre_ch06_011	DKO	3.66667												180907_Cre_ch06_011	DKO	0.875532												180907_targeting_ch2_002	DKO	2.83333												180907_targeting_ch2_002	DKO	0.37037
		180907_Cre_ch06_031	DKO	5												180907_Cre_ch06_031	DKO	0.924742												180907_targeting_ch2_004	DKO	1.66667												180907_targeting_ch2_004	DKO	0.761905
		180907_DCre_ch01_001	WT	3.33333												180907_DCre_ch01_001	WT	0.931079												180907_targeting_ch2_005	DKO	1.33333												180907_targeting_ch2_005	DKO	0.666667
		180907_DCre_ch01_002	WT	4.66667												180907_DCre_ch01_002	WT	0.702339												180907_targeting_ch2_006	DKO	3.16667												180907_targeting_ch2_006	DKO	0.457143
		180907_DCre_ch01_003	WT	1.66667												180907_DCre_ch01_003	WT	0.944716												180907_targeting_ch6_001	DKO	1.83333												180907_targeting_ch6_001	DKO	0.666667
		180907_DCre_ch01_004	WT	4.33333												180907_DCre_ch01_004	WT	0.695793												180907_targeting_ch6_002	DKO	2.16667												180907_targeting_ch6_002	DKO	0.434783
		180907_DCre_ch01_005	WT	5.33333												180907_DCre_ch01_005	WT	0.631205												180907_targeting_ch6_003	DKO	3.33333												180907_targeting_ch6_003	DKO	0.411765
		180907_DCre_ch02_001	DKO	1.33333												180907_DCre_ch02_001	WT	0.776098												180907_targeting_ch6_004	DKO	3.5												180907_targeting_ch6_004	DKO	0.553191
		180907_DCre_ch02_002	DKO	1.66667												180907_DCre_ch02_002	WT	0.739059												180907_targeting_ch6_005	DKO	1.66667												180907_targeting_ch6_005	DKO	0.666667
		180907_DCre_ch02_004	DKO	5.33333												180907_DCre_ch02_004	WT	0.777491												180907_targeting_ch6_006	DKO	2.83333												180907_targeting_ch6_006	DKO	0.413793
		180907_DCre_ch02_005	DKO	2.66667												180907_DCre_ch02_005	WT	0.853682												180907_targeting_ch8_001	WT	2												180907_targeting_ch8_001	WT	0.7
		180907_DCre_ch02_006	DKO	2.66667												180907_DCre_ch02_006	WT	0.777323												180907_targeting_ch8_002	WT	2.16667												180907_targeting_ch8_002	WT	0.682927
		180907_DCre_ch08_001	WT	4.66667												180907_DCre_ch08_001	WT	0.925605												180907_targeting_ch8_003	WT	1.66667												180907_targeting_ch8_003	WT	0.666667
		180907_DCre_ch08_002	WT	4.66667												180907_DCre_ch08_002	WT	1.00168												180907_targeting_ch8_004	WT	1.5												180907_targeting_ch8_004	WT	0.790698
		180907_DCre_ch08_003	WT	3.33333												180907_DCre_ch08_003	WT	1.23103												180907_targeting_ch8_005	WT	2												180907_targeting_ch8_005	WT	0.684211
		180907_DCre_ch08_004	WT	5.66667												180907_DCre_ch08_004	WT	0.879341												180907_targeting_ch8_006	WT	0												180907_targeting_ch8_006	WT	1
		180907_DCre_ch08_005	WT	4.33333												180907_DCre_ch08_005	WT	0.811311												180915_targeting_ch1_001	WT	4.16667												180915_targeting_ch1_001	WT	0.528302
		180907_DCre_ch08_006	WT	6												180907_DCre_ch08_006	WT	0.758409												180915_targeting_ch1_002	WT	2.16667												180915_targeting_ch1_002	WT	0.682927
		180915_Cre_ch02_001	DKO	2.66667												180915_Cre_ch02_001	DKO	0.777046												180915_targeting_ch1_003	WT	1.83333												180915_targeting_ch1_003	WT	0.765957
		180915_Cre_ch02_002	DKO	3.66667												180915_Cre_ch02_002	DKO	1.19383												180915_targeting_ch1_004	WT	2.16667												180915_targeting_ch1_004	WT	0.666667
		180915_Cre_ch02_003	DKO	2.66667												180915_Cre_ch02_003	DKO	0.848622												180915_targeting_ch1_005	WT	0.833333												180915_targeting_ch1_005	WT	0.909091
		180915_Cre_ch02_004	DKO	2												180915_Cre_ch02_004	DKO	0.910774												180915_targeting_ch2_001	DKO	1.33333												180915_targeting_ch2_001	DKO	0.666667
		180915_Cre_ch02_005	DKO	1												180915_Cre_ch02_005	DKO	0.689846												180915_targeting_ch2_002	DKO	1.66667												180915_targeting_ch2_002	DKO	0.6875
		180915_Cre_ch06_001	DKO	2.66667												180915_Cre_ch06_001	DKO	0.692297												180915_targeting_ch2_003	DKO	0.833333												180915_targeting_ch2_003	DKO	0.761905
		180915_Cre_ch06_002	DKO	1.33333												180915_Cre_ch06_002	DKO	0.310843												180915_targeting_ch2_004	DKO	2.33333												180915_targeting_ch2_004	DKO	0.461538
		180915_Cre_ch06_003	DKO	3												180915_Cre_ch06_003	DKO	0.825073												180915_targeting_ch2_005	DKO	0.833333												180915_targeting_ch2_005	DKO	0.545455
		180915_Cre_ch06_004	DKO	2												180915_Cre_ch06_004	DKO	1.30074												180915_targeting_ch5_001	WT	3.33333												180915_targeting_ch5_001	WT	0.6
		180915_Cre_ch06_005	DKO	2.33333												180915_Cre_ch06_005	DKO	0.607232												180915_targeting_ch5_002	WT	1.16667												180915_targeting_ch5_002	WT	0.837209
		180915_DCre_ch01_001	WT	4.66667												180915_DCre_ch01_001	WT	0.716769												180915_targeting_ch5_003	WT	2.33333												180915_targeting_ch5_003	WT	0.740741
		180915_DCre_ch01_002	WT	4.66667												180915_DCre_ch01_002	WT	0.721614												180915_targeting_ch5_004	WT	2.16667												180915_targeting_ch5_004	WT	0.606061
		180915_DCre_ch01_003	WT	6												180915_DCre_ch01_003	WT	0.713622												180915_targeting_ch5_005	WT	2.5												180915_targeting_ch5_005	WT	0.571429
		180915_DCre_ch01_004	WT	4.33333												180915_DCre_ch01_004	WT	0.607564												180915_targeting_ch6_001	DKO	0.666667												180915_targeting_ch6_001	DKO	0.8
		180915_DCre_ch01_005	WT	8.33333												180915_DCre_ch01_005	WT	0.801565												180915_targeting_ch6_002	DKO	0.333333												180915_targeting_ch6_002	DKO	0.8
		180915_DCre_ch05_001	WT	5												180915_DCre_ch05_001	WT	0.856131												180915_targeting_ch6_003	DKO	0.5												180915_targeting_ch6_003	DKO	0.857143
		180915_DCre_ch05_002	WT	6												180915_DCre_ch05_002	WT	0.850965												180915_targeting_ch6_004	DKO	1.66667												180915_targeting_ch6_004	DKO	0.545455
		180915_DCre_ch05_003	WT	6.66667												180915_DCre_ch05_003	WT	0.914378												180915_targeting_ch6_005	DKO	1.83333												180915_targeting_ch6_005	DKO	0.56
		180915_DCre_ch05_004	WT	3.33333												180915_DCre_ch05_004	WT	0.943567												190208_targeting_ch1_001	WT	2.16667												190208_targeting_ch1_001	WT	0.48
		180915_DCre_ch05_005	WT	3.33333												180915_DCre_ch05_005	WT	0.799268												190208_targeting_ch1_002	WT	2.16667												190208_targeting_ch1_002	WT	0.580645
		190208_Cre_ch02_001	DKO	1												190208_Cre_ch02_001	DKO	0.914216												190208_targeting_ch1_003	WT	2.5												190208_targeting_ch1_003	WT	0.545455
		190208_Cre_ch02_002	DKO	3												190208_Cre_ch02_002	DKO	1.02341												190208_targeting_ch1_004	WT	2.16667												190208_targeting_ch1_004	WT	0.606061
		190208_Cre_ch02_003	DKO	2.66667												190208_Cre_ch02_003	DKO	0.903048												190208_targeting_ch1_005	WT	1.5												190208_targeting_ch1_005	WT	0.571429
		190208_Cre_ch02_004	DKO	1.66667												190208_Cre_ch02_004	DKO	1.14204												190208_targeting_ch2_001	DKO	2.16667												190208_targeting_ch2_001	DKO	0.315789
		190208_Cre_ch02_005	DKO	2.33333												190208_Cre_ch02_005	DKO	0.720879												190208_targeting_ch2_002	DKO	1.83333												190208_targeting_ch2_002	DKO	0.62069
		190208_Cre_ch02_006	DKO	3												190208_Cre_ch02_006	DKO	0.959605												190208_targeting_ch2_003	DKO	1.5												190208_targeting_ch2_003	DKO	0.608696
		190208_Cre_ch02_007	DKO	2.33333												190208_Cre_ch02_007	DKO	0.954596												190208_targeting_ch2_004	DKO	1.66667												190208_targeting_ch2_004	DKO	0.5
		190208_Cre_ch02_008	DKO	1.33333												190208_Cre_ch02_008	DKO	0.760475												190208_targeting_ch2_005	DKO	2.5												190208_targeting_ch2_005	DKO	0.444444
		190208_Cre_ch02_009	DKO	1.66667												190208_Cre_ch02_009	DKO	1.06256												190208_targeting_ch2_006	DKO	1												190208_targeting_ch2_006	DKO	0.75
		190208_Cre_ch02_010	DKO	2.66667												190208_Cre_ch02_010	DKO	1.11047												190208_targeting_ch2_007	DKO	0.333333												190208_targeting_ch2_007	DKO	0.875
		190208_Cre_ch02_032	DKO	2												190208_Cre_ch02_032	DKO	1.58367												190208_targeting_ch2_008	DKO	2.16667												190208_targeting_ch2_008	DKO	0.380952
		190208_Cre_ch02_052	DKO	1.33333												190208_Cre_ch02_052	DKO	0.590219												190208_targeting_ch2_009	DKO	0.833333												190208_targeting_ch2_009	DKO	0.666667
		190208_Cre_ch02_092	DKO	1.66667												190208_Cre_ch02_092	DKO	0.980292												190208_targeting_ch2_010	DKO	0.833333												190208_targeting_ch2_010	DKO	0.705882
		190208_Cre_ch02_102	DKO	1.33333												190208_Cre_ch02_102	DKO	1.4666												190208_targeting_ch5_001	WT	1.5												190208_targeting_ch5_001	WT	0.689655
		190208_DCre_ch01_001	WT	2												190208_DCre_ch01_001	WT	0.860052												190208_targeting_ch5_003	WT	0.833333												190208_targeting_ch5_003	WT	0.827586
		190208_DCre_ch01_002	WT	3.33333												190208_DCre_ch01_002	WT	1.38256												190208_targeting_ch5_004	WT	1.33333												190208_targeting_ch5_004	WT	0.666667
		190208_DCre_ch01_003	WT	3												190208_DCre_ch01_003	WT	0.816928												190215_targeting_ch1_001	DKO	2.16667												190215_targeting_ch1_001	DKO	0.606061
		190208_DCre_ch01_004	WT	3.33333												190208_DCre_ch01_004	WT	1.02885												190215_targeting_ch1_002	DKO	1.66667												190215_targeting_ch1_002	DKO	0.285714
		190208_DCre_ch01_005	WT	2												190208_DCre_ch01_005	WT	0.927735												190215_targeting_ch1_003	DKO	1.66667												190215_targeting_ch1_003	DKO	0.444444
		190208_DCre_ch01_022	WT	4												190208_DCre_ch01_022	WT	0.746349												190215_targeting_ch1_004	DKO	0.666667												190215_targeting_ch1_004	DKO	0.6
		190208_DCre_ch01_023	WT	2												190208_DCre_ch01_023	WT	0.551705												190215_targeting_ch1_005	DKO	0.666667												190215_targeting_ch1_005	DKO	0.777778
		190208_DCre_ch01_024	WT	3												190208_DCre_ch01_024	WT	0.892007												190215_targeting_ch1_006	DKO	2												190215_targeting_ch1_006	DKO	0.7
		190208_DCre_ch05_001	WT	3.33333												190208_DCre_ch05_001	WT	1.39353												190215_targeting_ch2_001	WT	1.83333												190215_targeting_ch2_001	WT	0.702703
		190208_DCre_ch05_003	WT	3												190208_DCre_ch05_003	WT	1.02999												190215_targeting_ch2_002	WT	2.16667												190215_targeting_ch2_002	WT	0.518519
		190208_DCre_ch05_004	WT	2.66667												190208_DCre_ch05_004	WT	0.799829												190215_targeting_ch2_003	WT	1.66667												190215_targeting_ch2_003	WT	0.583333
		190208_DCre_ch05_032	WT	5												190208_DCre_ch05_032	WT	1.73021												190215_targeting_ch2_004	WT	1												190215_targeting_ch2_004	WT	0.769231
		190215_Cre_ch01_001	DKO	3.33333												190215_Cre_ch01_001	DKO	0.656875												190215_targeting_ch2_005	WT	1.33333												190215_targeting_ch2_005	WT	0.809524
		190215_Cre_ch01_002	DKO	0.666667												190215_Cre_ch01_002	DKO	0.964951												190215_targeting_ch2_006	WT	2.16667												190215_targeting_ch2_006	WT	0.518519
		190215_Cre_ch01_003	DKO	1.33333												190215_Cre_ch01_003	DKO	0.887255												190215_targeting_ch2_007	WT	1.33333												190215_targeting_ch2_007	WT	0.733333
		190215_Cre_ch01_004	DKO	1												190215_Cre_ch01_004	DKO	1.50109												190215_targeting_ch2_008	WT	1.66667												190215_targeting_ch2_008	WT	0.761905
		190215_Cre_ch01_005	DKO	2.33333												190215_Cre_ch01_005	DKO	1.06779												190215_targeting_ch2_009	WT	1.33333												190215_targeting_ch2_009	WT	0.818182
		190215_Cre_ch01_006	DKO	4.66667												190215_Cre_ch01_006	DKO	0.9647												190215_targeting_ch2_010	WT	0.833333												190215_targeting_ch2_010	WT	0.931507
		190215_DCre_ch02_001	WT	4.33333												190215_DCre_ch02_001	WT	1.15178
		190215_DCre_ch02_002	WT	2.33333												190215_DCre_ch02_002	WT	1.1336
		190215_DCre_ch02_003	WT	3.33333												190215_DCre_ch02_003	WT	1.31704
		190215_DCre_ch02_005	WT	5.66667												190215_DCre_ch02_005	WT	1.0219
		190215_DCre_ch02_006	WT	0.333333												190215_DCre_ch02_006	WT	1.19552
		190215_DCre_ch02_007	WT	3.66667												190215_DCre_ch02_007	WT	1.0359
		190215_DCre_ch02_008	WT	4.66667												190215_DCre_ch02_008	WT	1.05575
		190215_DCre_ch02_009	WT	5.66667												190215_DCre_ch02_009	WT	0.908575
		190215_DCre_ch02_012	WT	4												190215_DCre_ch02_012	WT	1.53142
		190215_DCre_ch02_042	WT	2.33333												190215_DCre_ch02_042	WT	1.63715
		190215_DCre_ch02_062	WT	4												190215_DCre_ch02_062	WT	1.24013
		190215_DCre_ch02_082	WT	5.66667												190215_DCre_ch02_082	WT	1.02486
		190215_DCre_ch02_092	WT	6												190215_DCre_ch02_092	WT	0.859892
		190215_DCre_ch02_102	WT	11.3333												190215_DCre_ch02_102	WT	1.14874
	Fig 4M - NPY-mCherry release fraction														Fig 4N - NPY-mCherry axonal release
		Cell_ID	Condition	Values		Condition	Mean	StD	SEM	Median	IQR	n	N			Cell_ID	Condition	Values		Condition	Mean	StD	SEM	Median	IQR	n	N
		170707_stallCaMK2_cs1_001	WT	0.012021		WT	0.0341	0.0296	0.0079	0.0238	0.0156	14	3			170707_stallCaMK2_cs1_001	WT	75		WT	82.7369	13.3896	3.5785	85.0926		5.3868	14	3
		170707_stallCaMK2_cs1_002	WT	0.0183486		DKO	0.0473	0.0369	0.0099	0.037	0.0235	14	3			170707_stallCaMK2_cs1_002	WT	100		DKO	69.2492	18.5523	4.9583	66.6667	13.2505	14	3
		170707_stallCaMK2_cs2_001	DKO	0.0188492												170707_stallCaMK2_cs2_001	DKO	52.6316
		170707_stallCaMK2_cs2_002	DKO	0.0485934		p-val	0.3953									170707_stallCaMK2_cs2_002	DKO	84.2105		p-val	0.0239
		170707_stallCaMK2_cs6_001	WT	0.0760456		z-val	-0.85									170707_stallCaMK2_cs6_001	WT	82.5		z-val	1.9787
		170707_stallCaMK2_cs6_002	WT	0.00738462		Rank sum	184									170707_stallCaMK2_cs6_002	WT	66.6667		Rank sum	246.5
		170707_stallCaMK2_cs8_001	DKO	0.0740741												170707_stallCaMK2_cs8_001	DKO	66.6667
		170707_stallCaMK2_cs8_002	DKO	0.0748899												170707_stallCaMK2_cs8_002	DKO	96.0784
		170901_stallCaMK2_cs1_001	WT	0.00568182												170901_stallCaMK2_cs1_001	WT	50
		170901_stallCaMK2_cs1_002	WT	0.00373832												170901_stallCaMK2_cs1_002	WT	100
		170901_stallCaMK2_cs4_001	DKO	0.02												170901_stallCaMK2_cs4_001	DKO	45.4545
		170901_stallCaMK2_cs4_002	DKO	0.0812604												170901_stallCaMK2_cs4_002	DKO	77.551
		170901_stallCaMK2_cs5_001	DKO	0.00542495												170901_stallCaMK2_cs5_001	DKO	66.6667
		170901_stallCaMK2_cs7_001	WT	0.0225753												170901_stallCaMK2_cs7_001	WT	85.1852
		170901_stallCaMK2_cs10_001	DKO	0.0321839												170901_stallCaMK2_cs10_001	DKO	39.2857
		170901_stallCaMK2_cs11_001	WT	0.0772201												170901_stallCaMK2_cs11_001	WT	73.3333
		170926_stallCaMK2_cs1_001	WT	0.0144231												170926_stallCaMK2_cs1_001	WT	83.3333
		170926_stallCaMK2_cs1_002	WT	0.0423805												170926_stallCaMK2_cs1_002	WT	87.234
		170926_stallCaMK2_cs1_003	WT	0.0290276												170926_stallCaMK2_cs1_003	WT	85
		170926_stallCaMK2_cs3_001	DKO	0.041841												170926_stallCaMK2_cs3_001	DKO	52
		170926_stallCaMK2_cs3_002	DKO	0.103655												170926_stallCaMK2_cs3_002	DKO	96.1353
		170926_stallCaMK2_cs3_003	DKO	0.0193662												170926_stallCaMK2_cs3_003	DKO	81.8182
		170926_stallCaMK2_cs5_001	DKO	0.0113556												170926_stallCaMK2_cs5_001	DKO	56.25
		170926_stallCaMK2_cs5_002	DKO	0.0126227												170926_stallCaMK2_cs5_002	DKO	66.6667
		170926_stallCaMK2_cs5_003	DKO	0.118221												170926_stallCaMK2_cs5_003	DKO	88.0734
		170926_stallCaMK2_cs7_001	WT	0.0491694												170926_stallCaMK2_cs7_001	WT	87.8378
		170926_stallCaMK2_cs7_002	WT	0.0250447												170926_stallCaMK2_cs7_002	WT	85.7143
		170926_stallCaMK2_cs7_003	WT	0.0948181												170926_stallCaMK2_cs7_003	WT	96.5116
[truncated: 6 more columns]

## Sheet: Figure5
Fig 5 - CaMKII regulates neuropeptide expression
	Fig 5B - ChgB mRNA fold change														Fig 5B - Scg2 mRNA fold change
		Cell_ID	Condition	Values		Condition	Mean	StD	SEM	Median	IQR	n	N			Cell_ID	Condition	Values		Condition	Mean	StD	SEM	Median	IQR	n	N
		1	WT	1		WT	1	0	0	1	0	5	5			1	WT	1		WT	1	0	0	1	0	5	5
		1	DKO	0.129857		DKO	0.581	0.3417	0.1528	0.6736	0.379	5	5			1	DKO	0.218393		DKO	0.6173	0.2611	0.1168	0.6807	0.2545	5	5
		1	DKOab	0.261521		DKOab	1.0007	0.5488	0.2454	0.9727	0.4526	5	5			1	DKOab	0.135842		DKOab	0.6958	0.4429	0.1981	0.7928	0.5509	5	5
		2	WT	1												2	WT	1
		2	DKO	0.779165												2	DKO	0.51943
		2	DKOab	1.17691												2	DKOab	0.343885
		3	WT	1												3	WT	1
		3	DKO	0.673617												3	DKO	0.888843
		3	DKOab	1.77154												3	DKOab	1.15669
		4	WT	1				Low CI	Estimate	High CI	p-val					4	WT	1				Low CI	Estimate	High CI	p-val
		4	DKO	0.342696		WT	DKO	0.16815	6.8	13.432	0.042447					4	DKO	0.680657		WT	DKO	0.55628	6	11.444	0.030754
		4	DKOab	0.820742		WT	DKOab	-4.4318	2.2	8.8318	0.81315					4	DKOab	0.792784		WT	DKOab	-2.4437	3	8.4437	0.28009
		5	WT	1		DKO	DKOab	-11.232	-4.6	2.0318	0.26536					5	WT	1		DKO	DKOab	-8.4437	-3	2.4437	0.28009
		5	DKO	0.97942												5	DKO	0.779165
		5	DKOab	0.972655												5	DKOab	1.04972
	Fig 5B - BDNF2 mRNA fold change														Fig 5B - BDNF4 mRNA fold change
		Cell_ID	Condition	Values		Condition	Mean	StD	SEM	Median	IQR	n	N			Cell_ID	Condition	Values		Condition	Mean	StD	SEM	Median	IQR	n	N
		1	WT	1		WT	1	0	0	1	0	5	5			1	WT	1		WT	1	0	0	1	0	5	5
		1	DKO	0.136787		DKO	0.5076	0.2939	0.1314	0.5453	0.2731	5	5			1	DKO	1.41525		DKO	0.8564	0.3217	0.1439	0.712	0.2163	5	5
		1	DKOab	0.105477		DKOab	0.9655	1.1183	0.5001	0.722	0.7012	5	5			1	DKOab	1.04254		DKOab	1.8494	1.6106	0.7203	1.0425	1.527	5	5
		2	WT	1												2	WT	1
		2	DKO	0.545254												2	DKO	0.690159
		2	DKOab	0.721965												2	DKOab	4.43828
		3	WT	1												3	WT	1
		3	DKO	0.596668												3	DKO	0.626332
		3	DKOab	2.90795												3	DKOab	2.39496
		4	WT	1				Low CI	Estimate	High CI	p-val					4	WT	1				Low CI	Estimate	High CI	p-val
		4	DKO	0.339151		WT	DKO	1.5563	7	12.444	0.011726					4	DKO	0.712025		WT	DKO	-2.0437	3.4	8.8437	0.2209
		4	DKOab	0.34748		WT	DKOab	-0.44372	5	10.444	0.071828					4	DKOab	0.776469		WT	DKOab	-5.8437	-0.4	5.0437	0.88549
		5	WT	1		DKO	DKOab	-7.4437	-2	3.4437	0.47147					5	WT	1		DKO	DKOab	-9.2437	-3.8	1.6437	0.17126
		5	DKO	0.920188												5	DKO	0.837987
		5	DKOab	0.744839												5	DKOab	0.594604
	Fig 5D - ChgB levels														Fig 5E - Scg2 levels
		Cell_ID	Condition	Values		Condition	Mean	StD	SEM	Median	IQR	n	N			Cell_ID	Condition	Values		Condition	Mean	StD	SEM	Median	IQR	n	N
		2	WT	1		WT	1	0	0	1	0	3	3			1	WT	1		WT	1	0	0	1	0	3	3
		2	DKO	0.615199		DKO	0.5421	0.1451	0.0838	0.6152	0.1775	3	3			1	DKO	0.767516		DKO	0.7731	0.0533	0.0308	0.7675	0.0722	3	3
		2	DKOa	0.598483		DKOa	0.5169	0.1684	0.0972	0.5985	0.2078	3	3			1	DKOa	0.809007		DKOa	0.835	0.0392	0.0226	0.8159	0.0483	3	3
		2	DKOb	0.557021		DKOb	1.994	2.3717	1.3693	0.6934	2.8379	3	3			1	DKOb	0.942608		DKOb	0.9326	0.0768	0.0444	0.9426	0.1038	3	3
		3	WT	1												2	WT	1
		3	DKO	0.636103												2	DKO	0.722818
		3	DKOa	0.62893												2	DKOa	0.815867
		3	DKOb	0.693444												2	DKOb	0.851202
		4	WT	1												3	WT	1
		4	DKO	0.374944												3	DKO	0.82899
		4	DKOa	0.323216				Low CI	Estimate	High CI	p-val					3	DKOa	0.880014				Low CI	Estimate	High CI	p-val
		4	DKOb	4.73151		WT	DKO	-0.39615	5.3333	11.063	0.068085					3	DKOb	1.00389		WT	DKO	1.6038	7.3333	13.063	0.012121
						WT	DKOa	0.60385	6.3333	12.063	0.030271									WT	DKOa	-0.39615	5.3333	11.063	0.068085
						WT	DKOb	-3.3962	2.3333	8.0628	0.42476									WT	DKOb	-4.3962	1.3333	7.0628	0.64831
						DKO	DKOa	-4.7295	1	6.7295	0.73229									DKO	DKOa	-7.7295	-2	3.7295	0.49387
						DKO	DKOb	-8.7295	-3	2.7295	0.30477									DKO	DKOb	-11.729	-6	-0.27051	0.040121
						DKOa	DKOb	-9.7295	-4	1.7295	0.17121									DKOa	DKOb	-9.7295	-4	1.7295	0.17121

## Sheet: Figure6
Fig 6 - Secreted BDNF is sufficient to increase BDNF levels in the presence of CaMKII
	Fig 6C - Somatic proBDNF intensity															Fig 6F - Synaptic BDNF with TeNT
		Cell_ID	Condition	Values													Cell_ID	Condition	Values		Condition	Mean	StD	SEM	Median	IQR	n	N
		200220_BDNFAb_DKO_001	BDNFAb DKO	0.907609		Condition	Mean	StD	SEM	Median	IQR	n	N				190801_BDNF_cs1_001	WT	0.631253		WT	1	0.4592	0.0838	0.8794	0.1264	30	3
		200220_BDNFAb_DKO_002	BDNFAb DKO	0.669641		Naïve WT	1	0.3996	0.064	0.9109	0.1352	39	4				190801_BDNF_cs1_002	WT	0.579428		DKO	0.5991	0.1885	0.035	0.5945	0.0753	29	3
		200220_BDNFAb_DKO_003	BDNFAb DKO	1.38079		Naive DKO	0.7683	0.2287	0.0387	0.7663	0.0735	35	4				190801_BDNF_cs1_003	WT	0.681307		WT-Tnt	0.66	0.2743	0.0501	0.5922	0.0815	30	3
		200220_BDNFAb_DKO_004	BDNFAb DKO	0.74057		BDNF WT	1.0706	0.32	0.0526	1.0455	0.1276	37	4				190801_BDNF_cs1_004	WT	2.4149		DKO-Tnt	0.7106	0.3472	0.0634	0.646	0.0996	30	3
		200220_BDNFAb_DKO_005	BDNFAb DKO	1.67457		BDNF DKO	0.8192	0.3137	0.0502	0.724	0.0954	39	4				190801_BDNF_cs1_005	WT	1.30847
		200220_BDNFAb_DKO_006	BDNFAb DKO	0.615746		BDNFAb WT	0.8477	0.301	0.0516	0.7588	0.1058	34	4				190801_BDNF_cs1_006	WT	1.57235
		200220_BDNFAb_DKO_007	BDNFAb DKO	0.881394		BDNFAb DKO	0.8036	0.2442	0.0386	0.741	0.0662	40	4				190801_BDNF_cs1_007	WT	0.493221
		200220_BDNFAb_DKO_008	BDNFAb DKO	0.722961													190801_BDNF_cs1_008	WT	0.623563
		200220_BDNFAb_DKO_009	BDNFAb DKO	0.688295													190801_BDNF_cs1_009	WT	0.588924
		200220_BDNFAb_DKO_010	BDNFAb DKO	0.936031													190801_BDNF_cs1_010	WT	1.10658
		200220_BDNFAb_WT_001	BDNFAb WT	0.587936													190801_BDNF_cs2_001	WT-Tnt	0.630629
		200220_BDNFAb_WT_002	BDNFAb WT	1.44873													190801_BDNF_cs2_002	WT-Tnt	0.458451
		200220_BDNFAb_WT_003	BDNFAb WT	1.5454													190801_BDNF_cs2_003	WT-Tnt	0.476322
		200220_BDNFAb_WT_004	BDNFAb WT	1.10247													190801_BDNF_cs2_004	WT-Tnt	0.412563
		200220_BDNFAb_WT_005	BDNFAb WT	0.845893													190801_BDNF_cs2_005	WT-Tnt	1.09723
		200220_BDNFAb_WT_006	BDNFAb WT	1.20023													190801_BDNF_cs2_006	WT-Tnt	0.922311
		200220_BDNFAb_WT_007	BDNFAb WT	0.67967													190801_BDNF_cs2_007	WT-Tnt	0.739174
		200220_BDNFAb_WT_008	BDNFAb WT	0.67928													190801_BDNF_cs2_008	WT-Tnt	1.60853
		200220_BDNFAb_WT_009	BDNFAb WT	0.609526													190801_BDNF_cs2_009	WT-Tnt	0.479137
		200220_BDNFAb_WT_010	BDNFAb WT	1.08601													190801_BDNF_cs2_010	WT-Tnt	0.602519
		200220_BDNF_DKO_001	BDNF DKO	1.18453													190801_BDNF_cs3_001	DKO	0.342847				Low CI	Estimate	High CI	p-val
		200220_BDNF_DKO_002	BDNF DKO	0.798595													190801_BDNF_cs3_002	DKO	0.377366		WT	DKO	12.583	36.218	59.854	0.00033219	***
		200220_BDNF_DKO_003	BDNF DKO	0.705464													190801_BDNF_cs3_003	DKO	0.643152		WT	WT-Tnt	8.5655	32	55.434	0.0019619	**
		200220_BDNF_DKO_004	BDNF DKO	0.905303													190801_BDNF_cs3_004	DKO	0.594453		WT	DKO-Tnt	3.4322	26.867	50.301	0.015251	*
		200220_BDNF_DKO_005	BDNF DKO	0.613508				Low CI	Estimate	High CI	p-val						190801_BDNF_cs3_005	DKO	0.447946		DKO	WT-Tnt	-27.854	-4.2184	19.417	0.99777	n.s
		200220_BDNF_DKO_006	BDNF DKO	1.88989		Naïve WT	Naive DKO	5.9058	35.481	65.055	0.018706	*	0.009353	**			190801_BDNF_cs3_006	DKO	0.37483		DKO	DKO-Tnt	-32.987	-9.3517	14.284	0.88019	n.s
		200220_BDNF_DKO_007	BDNF DKO	1.01693		Naïve WT	BDNF WT	-51.518	-22.367	6.7832	0.13261	n.s	0.066305	n.s			190801_BDNF_cs3_007	DKO	0.450682		WT-Tnt	DKO-Tnt	-28.568	-5.1333	18.301	0.99317	n.s
		200220_BDNF_DKO_008	BDNF DKO	1.7074		Naïve WT	BDNF DKO	4.3894	33.154	61.918	0.02388	*	0.01194	*			190801_BDNF_cs3_008	DKO	0.612958
		200220_BDNF_DKO_009	BDNF DKO	1.02421		Naïve WT	BDNFAb WT	-3.2142	26.589	56.392	0.080362	n.s	0.040181	*			190801_BDNF_cs3_009	DKO	0.456474
		200220_BDNF_DKO_010	BDNF DKO	0.89146		Naïve WT	BDNFAb DKO	2.9858	31.57	60.154	0.030411	*	0.0152055	*			190801_BDNF_cs3_010	DKO	0.753171
		200220_BDNF_WT_001	BDNF WT	1.45606		Naive DKO	BDNF WT	-87.798	-57.848	-27.897	0.00015336	***	7.668e-05	***			190801_BDNF_cs4_001	DKO-Tnt	0.95812
		200220_BDNF_WT_002	BDNF WT	0.605984		Naive DKO	BDNF DKO	-31.902	-2.3267	27.248	0.87746	n.s	0.43873	n.s			190801_BDNF_cs4_002	DKO-Tnt	1.22695
		200220_BDNF_WT_003	BDNF WT	1.55335		Naive DKO	BDNFAb WT	-39.478	-8.8916	21.694	0.56883	n.s	0.284415	n.s			190801_BDNF_cs4_003	DKO-Tnt	1.05301
		200220_BDNF_WT_004	BDNF WT	1.34614		Naive DKO	BDNFAb DKO	-33.31	-3.9107	25.489	0.79431	n.s	0.397155	n.s			190801_BDNF_cs4_004	DKO-Tnt	0.761232
		200220_BDNF_WT_005	BDNF WT	1.93893		BDNF WT	BDNF DKO	26.371	55.521	84.672	0.0001892	***	9.46e-05	***			190801_BDNF_cs4_005	DKO-Tnt	0.622622
		200220_BDNF_WT_006	BDNF WT	0.74423		BDNF WT	BDNFAb WT	18.78	48.956	79.132	0.0014739	**	0.00073695	***			190801_BDNF_cs4_006	DKO-Tnt	0.571981
		200220_BDNF_WT_007	BDNF WT	0.574569		BDNF WT	BDNFAb DKO	24.965	53.937	82.91	0.00026348	***	0.00013174	***			190801_BDNF_cs4_007	DKO-Tnt	0.498161
		200220_BDNF_WT_008	BDNF WT	1.21676		BDNF DKO	BDNFAb WT	-36.368	-6.5649	23.238	0.66594	n.s	0.33297	n.s			190801_BDNF_cs4_008	DKO-Tnt	0.777117
		200220_BDNF_WT_009	BDNF WT	0.735642		BDNF DKO	BDNFAb DKO	-30.168	-1.584	27	0.91351	n.s	0.456755	n.s			190801_BDNF_cs4_009	DKO-Tnt	0.317906
		200220_Naive_DKO_004	Naive DKO	0.938152		BDNFAb WT	BDNFAb DKO	-24.648	4.9809	34.61	0.74179	n.s	0.370895	n.s			190801_BDNF_cs4_010	DKO-Tnt	0.28036
		200220_Naive_DKO_005	Naive DKO	0.742233													190802_BDNF_cs1_001	WT	0.66554
		200220_Naive_DKO_006	Naive DKO	1.1094													190802_BDNF_cs1_002	WT	1.10452
		200220_Naive_DKO_007	Naive DKO	1.0433													190802_BDNF_cs1_003	WT	0.808926
		200220_Naive_DKO_010	Naive DKO	1.00008													190802_BDNF_cs1_004	WT	1.97326
		200220_Naive_WT_001	Naive WT	1.23023													190802_BDNF_cs1_005	WT	1.04171
		200220_Naive_WT_002	Naive WT	1.90291													190802_BDNF_cs1_006	WT	0.949934
		200220_Naive_WT_004	Naive WT	1.60476													190802_BDNF_cs1_007	WT	0.557947
		200220_Naive_WT_005	Naive WT	0.694051													190802_BDNF_cs1_008	WT	0.857011
		200220_Naive_WT_006	Naive WT	0.468801													190802_BDNF_cs1_009	WT	1.60091
		200220_Naive_WT_007	Naive WT	0.882192													190802_BDNF_cs1_010	WT	0.44024
		200220_Naive_WT_008	Naive WT	0.693408													190802_BDNF_cs2_001	WT-Tnt	0.334463
		200220_Naive_WT_009	Naive WT	0.812735													190802_BDNF_cs2_002	WT-Tnt	0.322112
		200220_Naive_WT_010	Naive WT	0.710911													190802_BDNF_cs2_003	WT-Tnt	0.532008
		200220_BNDFAb_DKO_001	BDNFAb DKO	0.738571													190802_BDNF_cs2_004	WT-Tnt	0.560978
		200220_BNDFAb_DKO_002	BDNFAb DKO	0.675568													190802_BDNF_cs2_005	WT-Tnt	0.544471
		200220_BNDFAb_DKO_003	BDNFAb DKO	0.538097													190802_BDNF_cs2_006	WT-Tnt	0.575843
		200220_BNDFAb_DKO_004	BDNFAb DKO	1.05595													190802_BDNF_cs2_007	WT-Tnt	0.760726
		200220_BNDFAb_DKO_005	BDNFAb DKO	0.489878													190802_BDNF_cs2_008	WT-Tnt	0.776384
		200220_BNDFAb_DKO_006	BDNFAb DKO	0.697164													190802_BDNF_cs2_009	WT-Tnt	0.619853
		200220_BNDFAb_DKO_007	BDNFAb DKO	0.36949													190802_BDNF_cs2_010	WT-Tnt	0.427191
		200220_BNDFAb_DKO_008	BDNFAb DKO	0.864669													190802_BDNF_cs3_001	DKO	0.598994
		200220_BNDFAb_DKO_009	BDNFAb DKO	0.657595													190802_BDNF_cs3_002	DKO	0.55428
		200220_BNDFAb_DKO_010	BDNFAb DKO	0.665546													190802_BDNF_cs3_003	DKO	0.349212
		200220_BNDFAb_WT_001	BDNFAb WT	0.588562													190802_BDNF_cs3_004	DKO	0.652323
		200220_BNDFAb_WT_002	BDNFAb WT	0.573235													190802_BDNF_cs3_005	DKO	0.783737
		200220_BNDFAb_WT_003	BDNFAb WT	0.588728													190802_BDNF_cs3_006	DKO	0.299254
		200220_BNDFAb_WT_004	BDNFAb WT	0.450584													190802_BDNF_cs3_007	DKO	0.590795
		200220_BNDFAb_WT_005	BDNFAb WT	0.579762													190802_BDNF_cs3_008	DKO	0.475011
		200220_BNDFAb_WT_007	BDNFAb WT	0.800657													190802_BDNF_cs3_009	DKO	0.703255
		200220_BNDFAb_WT_008	BDNFAb WT	0.997466													190802_BDNF_cs3_010	DKO	0.463008
		200220_BNDFAb_WT_009	BDNFAb WT	0.674372													190802_BDNF_cs4_001	DKO-Tnt	0.535504
		200220_BNDFAb_WT_010	BDNFAb WT	0.756119													190802_BDNF_cs4_002	DKO-Tnt	0.36475
		200220_BNDF_DKO_001	BDNF DKO	0.672938													190802_BDNF_cs4_003	DKO-Tnt	0.845531
		200220_BNDF_DKO_002	BDNF DKO	0.520223													190802_BDNF_cs4_004	DKO-Tnt	0.691859
		200220_BNDF_DKO_003	BDNF DKO	1.11673													190802_BDNF_cs4_005	DKO-Tnt	0.488575
		200220_BNDF_DKO_004	BDNF DKO	0.755989													190802_BDNF_cs4_006	DKO-Tnt	0.406904
		200220_BNDF_DKO_005	BDNF DKO	0.723958													190802_BDNF_cs4_007	DKO-Tnt	0.669469
		200220_BNDF_DKO_006	BDNF DKO	0.672224													190802_BDNF_cs4_008	DKO-Tnt	0.509602
		200220_BNDF_DKO_007	BDNF DKO	0.552234													190802_BDNF_cs4_009	DKO-Tnt	0.687295
		200220_BNDF_DKO_008	BDNF DKO	0.353847													190802_BDNF_cs4_010	DKO-Tnt	0.336004
		200220_BNDF_DKO_009	BDNF DKO	0.994619													190803_BDNF_cs1_001	WT	1.31962
		200220_BNDF_DKO_010	BDNF DKO	0.705591													190803_BDNF_cs1_002	WT	0.696512
		200220_BNDF_WT_001	BDNF WT	1.06108													190803_BDNF_cs1_003	WT	1.62301
		200220_BNDF_WT_002	BDNF WT	0.602792													190803_BDNF_cs1_004	WT	0.844081
		200220_BNDF_WT_003	BDNF WT	0.710162													190803_BDNF_cs1_005	WT	0.901832
		200220_BNDF_WT_005	BDNF WT	0.917665													190803_BDNF_cs1_006	WT	0.847373
		200220_BNDF_WT_006	BDNF WT	0.995188													190803_BDNF_cs1_007	WT	0.782462
		200220_BNDF_WT_007	BDNF WT	1.35366													190803_BDNF_cs1_008	WT	1.05674
		200220_BNDF_WT_008	BDNF WT	0.893398													190803_BDNF_cs1_009	WT	0.997293
		200220_BNDF_WT_009	BDNF WT	1.60148													190803_BDNF_cs1_010	WT	0.931071
		200220_BNDF_WT_010	BDNF WT	0.757164													190803_BDNF_cs2_001	WT-Tnt	0.987676
		200220_Naive_DKO_001	Naive DKO	0.637827													190803_BDNF_cs2_002	WT-Tnt	0.520396
		200220_Naive_DKO_002	Naive DKO	0.504181													190803_BDNF_cs2_003	WT-Tnt	0.750243
		200220_Naive_DKO_003	Naive DKO	0.766425													190803_BDNF_cs2_004	WT-Tnt	0.591246
		200220_Naive_DKO_004	Naive DKO	1.19112													190803_BDNF_cs2_005	WT-Tnt	1.03195
		200220_Naive_DKO_005	Naive DKO	0.376954													190803_BDNF_cs2_006	WT-Tnt	0.63958
		200220_Naive_DKO_006	Naive DKO	0.16134													190803_BDNF_cs2_007	WT-Tnt	0.593069
		200220_Naive_DKO_007	Naive DKO	0.529049													190803_BDNF_cs2_008	WT-Tnt	0.388117
		200220_Naive_DKO_008	Naive DKO	0.958678													190803_BDNF_cs2_009	WT-Tnt	0.447558
		200220_Naive_DKO_009	Naive DKO	0.505315													190803_BDNF_cs2_010	WT-Tnt	0.968943
		200220_Naive_DKO_010	Naive DKO	0.597947													190803_BDNF_cs3_001	DKO	0.79911
		200220_Naive_WT_001	Naive WT	0.539065													190803_BDNF_cs3_002	DKO	0.74295
		200220_Naive_WT_002	Naive WT	0.431385													190803_BDNF_cs3_003	DKO	0.554099
		200220_Naive_WT_003	Naive WT	1.48424													190803_BDNF_cs3_004	DKO	1.06116
		200220_Naive_WT_004	Naive WT	1.02234													190803_BDNF_cs3_005	DKO	0.643738
		200220_Naive_WT_005	Naive WT	0.54831													190803_BDNF_cs3_006	DKO	0.794143
		200220_Naive_WT_006	Naive WT	0.47233													190803_BDNF_cs3_007	DKO	0.540872
		200220_Naive_WT_007	Naive WT	1.62878													190803_BDNF_cs3_008	DKO	1.01468
		200220_Naive_WT_008	Naive WT	1.69147													190803_BDNF_cs3_009	DKO	0.698768
		200220_Naive_WT_009	Naive WT	1.6775													190803_BDNF_cs4_001	DKO-Tnt	1.24602
		200220_Naive_WT_010	Naive WT	0.50458													190803_BDNF_cs4_002	DKO-Tnt	0.707221
		200313_BDNFAb_DKO_001	BDNFAb DKO	0.932528													190803_BDNF_cs4_003	DKO-Tnt	0.516374
		200313_BDNFAb_DKO_002	BDNFAb DKO	0.864037													190803_BDNF_cs4_004	DKO-Tnt	1.96335
		200313_BDNFAb_DKO_003	BDNFAb DKO	0.74149													190803_BDNF_cs4_005	DKO-Tnt	1.03571
		200313_BDNFAb_DKO_004	BDNFAb DKO	0.488125													190803_BDNF_cs4_006	DKO-Tnt	0.912562
		200313_BDNFAb_DKO_005	BDNFAb DKO	0.571368													190803_BDNF_cs4_007	DKO-Tnt	0.620853
		200313_BDNFAb_DKO_006	BDNFAb DKO	1.0235													190803_BDNF_cs4_008	DKO-Tnt	0.701898
		200313_BDNFAb_DKO_007	BDNFAb DKO	0.996673													190803_BDNF_cs4_009	DKO-Tnt	0.451795
		200313_BDNFAb_DKO_008	BDNFAb DKO	0.576025													190803_BDNF_cs4_010	DKO-Tnt	0.55888
		200313_BDNFAb_DKO_009	BDNFAb DKO	0.764377
		200313_BDNFAb_DKO_010	BDNFAb DKO	0.811066
		200313_BDNFAb_WT_001	BDNFAb WT	0.618585
		200313_BDNFAb_WT_002	BDNFAb WT	1.39392
		200313_BDNFAb_WT_003	BDNFAb WT	1.59259
		200313_BDNFAb_WT_004	BDNFAb WT	1.07702
		200313_BDNFAb_WT_005	BDNFAb WT	0.651889
		200313_BDNFAb_WT_007	BDNFAb WT	0.87026
		200313_BDNFAb_WT_008	BDNFAb WT	0.780272
		200313_BDNFAb_WT_009	BDNFAb WT	0.761579
		200313_BDNFAb_WT_010	BDNFAb WT	0.685885
		200313_BDNF_DKO_002	BDNF DKO	0.548035
		200313_BDNF_DKO_003	BDNF DKO	0.617998
		200313_BDNF_DKO_004	BDNF DKO	0.508267
		200313_BDNF_DKO_005	BDNF DKO	1.2667
		200313_BDNF_DKO_006	BDNF DKO	0.879158
		200313_BDNF_DKO_007	BDNF DKO	0.603434
		200313_BDNF_DKO_008	BDNF DKO	0.884467
		200313_BDNF_DKO_009	BDNF DKO	0.51276
		200313_BDNF_DKO_010	BDNF DKO	0.95863
		200313_BDNF_WT_001	BDNF WT	0.986438
		200313_BDNF_WT_002	BDNF WT	1.13116
		200313_BDNF_WT_003	BDNF WT	1.08877
		200313_BDNF_WT_004	BDNF WT	1.03035
		200313_BDNF_WT_005	BDNF WT	0.683668
		200313_BDNF_WT_006	BDNF WT	1.08579
		200313_BDNF_WT_007	BDNF WT	1.06002
		200313_BDNF_WT_008	BDNF WT	1.19382
		200313_BDNF_WT_009	BDNF WT	1.04554
		200313_BDNF_WT_010	BDNF WT	1.05794
		200313_BDNF_WT_011	BDNF WT	1.55719
		200313_Naive_DKO_001	Naive DKO	1.30713
		200313_Naive_DKO_002	Naive DKO	0.716474
		200313_Naive_DKO_003	Naive DKO	0.698238
		200313_Naive_DKO_004	Naive DKO	0.850394
		200313_Naive_DKO_005	Naive DKO	0.789076
		200313_Naive_DKO_006	Naive DKO	0.66725
		200313_Naive_DKO_007	Naive DKO	0.57223
		200313_Naive_DKO_008	Naive DKO	0.742792
		200313_Naive_DKO_009	Naive DKO	0.851039
		200313_Naive_DKO_010	Naive DKO	0.934446
		200313_Naive_WT_001	Naive WT	0.894291
		200313_Naive_WT_002	Naive WT	1.08353
		200313_Naive_WT_003	Naive WT	1.36021
		200313_Naive_WT_004	Naive WT	1.20128
		200313_Naive_WT_005	Naive WT	0.949304
		200313_Naive_WT_006	Naive WT	0.910949
		200313_Naive_WT_007	Naive WT	1.05354
		200313_Naive_WT_008	Naive WT	0.851655
		200313_Naive_WT_009	Naive WT	0.683427
		200313_Naive_WT_010	Naive WT	1.01182
		200327_BDNFAb_DKO_001	BDNFAb DKO	0.956849
		200327_BDNFAb_DKO_002	BDNFAb DKO	0.790706
		200327_BDNFAb_DKO_003	BDNFAb DKO	1.06373
		200327_BDNFAb_DKO_004	BDNFAb DKO	0.671427
		200327_BDNFAb_DKO_005	BDNFAb DKO	1.01261
		200327_BDNFAb_DKO_006	BDNFAb DKO	0.705788
		200327_BDNFAb_DKO_007	BDNFAb DKO	0.739641
		200327_BDNFAb_DKO_008	BDNFAb DKO	0.576852
		200327_BDNFAb_DKO_009	BDNFAb DKO	1.10391
		200327_BDNFAb_DKO_010	BDNFAb DKO	0.78349
		200327_BDNFAb_WT_001	BDNFAb WT	0.775998
		200327_BDNFAb_WT_002	BDNFAb WT	1.01159
		200327_BDNFAb_WT_003	BDNFAb WT	0.868281
		200327_BDNFAb_WT_004	BDNFAb WT	0.712623
		200327_BDNFAb_WT_005	BDNFAb WT	0.710606
		200327_BDNFAb_WT_006	BDNFAb WT	0.517551
		200327_BDNF_DKO_001	BDNF DKO	0.599774
		200327_BDNF_DKO_002	BDNF DKO	0.72194
		200327_BDNF_DKO_003	BDNF DKO	0.637829
		200327_BDNF_DKO_004	BDNF DKO	0.797286
		200327_BDNF_DKO_005	BDNF DKO	0.788223
		200327_BDNF_DKO_006	BDNF DKO	1.00647
		200327_BDNF_DKO_007	BDNF DKO	1.08247
		200327_BDNF_DKO_008	BDNF DKO	0.625519
		200327_BDNF_DKO_009	BDNF DKO	0.535358
		200327_BDNF_DKO_010	BDNF DKO	0.568086
		200327_BDNF_WT_001	BDNF WT	0.803505
		200327_BDNF_WT_002	BDNF WT	1.34805
		200327_BDNF_WT_003	BDNF WT	0.97663
		200327_BDNF_WT_004	BDNF WT	0.939148
		200327_BDNF_WT_005	BDNF WT	1.43902
		200327_BDNF_WT_006	BDNF WT	1.38061
		200327_BDNF_WT_007	BDNF WT	0.868748
		200327_BDNF_WT_010	BDNF WT	0.870806
		200327_Naive_DKO_001	Naive DKO	0.647613
		200327_Naive_DKO_002	Naive DKO	0.817152
		200327_Naive_DKO_003	Naive DKO	0.802189
		200327_Naive_DKO_004	Naive DKO	0.766256
		200327_Naive_DKO_005	Naive DKO	0.84035
		200327_Naive_DKO_006	Naive DKO	1.0312
		200327_Naive_DKO_007	Naive DKO	0.721494
		200327_Naive_DKO_008	Naive DKO	0.815454
		200327_Naive_DKO_009	Naive DKO	0.620085
		200327_Naive_DKO_010	Naive DKO	0.636216
		200327_Naive_WT_001	Naive WT	0.564902
		200327_Naive_WT_002	Naive WT	1.16801
		200327_Naive_WT_003	Naive WT	1.29064
		200327_Naive_WT_004	Naive WT	1.19189
		200327_Naive_WT_005	Naive WT	0.6238
		200327_Naive_WT_006	Naive WT	0.718693
		200327_Naive_WT_007	Naive WT	0.740893
		200327_Naive_WT_008	Naive WT	1.61282
		200327_Naive_WT_009	Naive WT	0.856735
		200327_Naive_WT_010	Naive WT	1.23162

## Sheet: Figure7
Fig 7 - CaMKII is required for BDNF induced BDNF production via CREB phosphorylation
	Fig 7B - pCREB intensity														Fig 7D - Synaptic BDNF intensity														Fig 7F - Somatic proBDNF intensity														Fig -Synaptic BDNF intensity
		Cell_ID	Condition	Values		Condition	Mean	StD	SEM	Median	IQR	n	N			Cell_ID	Condition	Values		Condition	Mean	StD	SEM	Median	IQR	n	N			Cell_ID	Condition	Values		Condition	Mean	StD	SEM	Median	IQR	n	N			Cell_ID	Condition	Values		Condition	Mean
		200403_CaMK4_DKO_001	CaMK4 WT	1.28509		Naive WT	1	0.5396	0.1101	1.0937	0.2639	30	3			200403_Naive_DKO_001	WT	0.578384		WT	1	0.5909	0.1079	0.8415	0.2147	30	3			200220_BDNFAb_DKO_001	BDNFAb DKO	0.907609		Naïve WT	1	0.3996	0.064	0.9109	0.1352	39	4			200403_CaMK4_DKO_001	CaMK4 WT	64.171		Naive WT	149.551
		200403_CaMK4_DKO_002	CaMK4 WT	1.88914		Naive DKO	0.6026	0.2871	0.0563	0.5193	0.1432	29	3			200403_Naive_DKO_002	WT	2.20646		DKO	0.6319	0.2459	0.0457	0.5907	0.0946	29	3			200220_BDNFAb_DKO_002	BDNFAb DKO	0.669641		Naïve DKO	0.8513	0.3656	0.0593	0.7778	0.0817	38	4			200403_CaMK4_DKO_002	CaMK4 WT	83.874		Naive DKO	89.4392
		200403_CaMK4_DKO_003	CaMK4 WT	NaN		CaMK4 WT	1.169	0.4172	0.0911	1.2004	0.2137	30	3			200403_Naive_DKO_003	WT	0.504567												200220_BDNFAb_DKO_003	BDNFAb DKO	1.38079		BDNF WT	1.0348	0.333	0.0526	1.0128	0.1318	40	4			200403_CaMK4_DKO_003	CaMK4 WT	54.37		CaMK4 WT	108.086
		200403_CaMK4_DKO_004	CaMK4 WT	1.24719		CaMK4 DKO	1.082	0.4154	0.0886	1.0982	0.1743	30	3			200403_Naive_DKO_004	WT	0.841601					Naïve	**						200220_BDNFAb_DKO_004	BDNFAb DKO	0.74057		BDNF DKO	0.8192	0.3137	0.0502	0.724	0.0954	39	4			200403_CaMK4_DKO_004	CaMK4 WT	43.061		CaMK4 DKO	101.677
		200403_CaMK4_DKO_005	CaMK4 WT	1.78392		Nrgn WT	1.4006	0.4465	0.0998	1.31	0.2701	30	3			200403_Naive_DKO_005	WT	0.987405					alpha = 0.01							200220_BDNFAb_DKO_005	BDNFAb DKO	1.67457		BDNFAb WT	0.873	0.3321	0.0561	0.7616	0.1151	35	4			200403_CaMK4_DKO_005	CaMK4 WT	52.057		Nrgn WT	107.214
		200403_CaMK4_DKO_006	CaMK4 WT	1.16441		Nrgn DKO	1.2474	0.4401	0.1037	1.2132	0.1804	30	3			200403_Naive_DKO_006	WT	2.32285												200220_BDNFAb_DKO_006	BDNFAb DKO	0.615746		BDNFAb DKO	0.8036	0.2442	0.0386	0.741	0.0662	40	4			200403_CaMK4_DKO_006	CaMK4 WT	68.472		Nrgn DKO	104.933
		200403_CaMK4_DKO_007	CaMK4 WT	1.20041		S133A WT	1.1304	0.4722	0.1424	1.136	0.1843	31	3			200403_Naive_DKO_007	WT	0.611112												200220_BDNFAb_DKO_007	BDNFAb DKO	0.881394		Nrgn WT	1.0892	0.5849	0.0937	0.8397	0.1173	39	4			200403_CaMK4_DKO_007	CaMK4 WT	74.948		S133A WT	194.712
		200403_CaMK4_DKO_008	CaMK4 WT	1.6057		S133A DKO	1.0486	0.3259	0.0768	0.9748	0.1637	30	3			200403_Naive_DKO_008	WT	1.01348												200220_BDNFAb_DKO_008	BDNFAb DKO	0.722961		Nrgn DKO	0.9511	0.217	0.0343	0.9303	0.0887	40	4			200403_CaMK4_DKO_008	CaMK4 WT	99.259		S133A DKO	87.979
		200403_CaMK4_DKO_009	CaMK4 WT	1.4147		Y134F WT	4.0379	2.8996	0.5687	3.542	1.2604	30	3			200403_Naive_DKO_009	WT	0.395281												200220_BDNFAb_DKO_009	BDNFAb DKO	0.688295		Y134F WT	0.982	0.5503	0.087	0.8232	0.0937	40	4			200403_CaMK4_DKO_009	CaMK4 WT	87.396		Y134F WT	138.751
		200403_CaMK4_DKO_010	CaMK4 WT	1.77459		Y134F DKO	1.9085	1.3597	0.2719	1.7921	0.5899	30	3			200403_Naive_DKO_010	WT	0.538856												200220_BDNFAb_DKO_010	BDNFAb DKO	0.936031		Y134F DKO	1.3234	0.6226	0.0984	1.1132	0.219	40	4			200403_CaMK4_DKO_010	CaMK4 WT	60.25		Y134F DKO	117.304
		200403_CaMK4_WT_001	CaMK4 DKO	1.10638		KCl WT	1.4012	0.5644	0.1086	1.4348	0.2574	30	3			200403_Naive_WT_001	DKO	0.924405		Condition	Mean	StD	SEM	Median	IQR	n	N			200220_BDNFAb_WT_001	BDNFAb WT	0.587936												200403_CaMK4_WT_001	CaMK4 DKO	75.619		KCl WT	163.749
		200403_CaMK4_WT_002	CaMK4 DKO	1.24138		KCl DKO	1.6053	0.4377	0.0842	1.6395	0.2008	30	3			200403_Naive_WT_002	DKO	0.604623		WT	1	0.3668	0.067	0.9338	0.1391	30	3			200220_BDNFAb_WT_002	BDNFAb WT	1.44873												200403_CaMK4_WT_002	CaMK4 DKO	52.129		KCl DKO	122.243
		200403_CaMK4_WT_003	CaMK4 DKO	0.554985												200403_Naive_WT_003	DKO	0.795221		DKO	0.9452	0.6098	0.1113	0.7333	0.1321	30	3			200220_BDNFAb_WT_003	BDNFAb WT	1.5454												200403_CaMK4_WT_003	CaMK4 DKO	55.06
		200403_CaMK4_WT_004	CaMK4 DKO	1.66607												200403_Naive_WT_004	DKO	0.59071												200220_BDNFAb_WT_004	BDNFAb WT	1.10247												200403_CaMK4_WT_004	CaMK4 DKO	44.529
		200403_CaMK4_WT_005	CaMK4 DKO	1.30612												200403_Naive_WT_005	DKO	0.379755					CaMK4	ns						200220_BDNFAb_WT_005	BDNFAb WT	0.845893												200403_CaMK4_WT_005	CaMK4 DKO	142.334
		200403_CaMK4_WT_006	CaMK4 DKO	NaN												200403_Naive_WT_006	DKO	0.570317												200220_BDNFAb_WT_006	BDNFAb WT	1.20023												200403_CaMK4_WT_006	CaMK4 DKO	45.119
		200403_CaMK4_WT_007	CaMK4 DKO	NaN												200403_Naive_WT_007	DKO	0.562415												200220_BDNFAb_WT_007	BDNFAb WT	0.67967												200403_CaMK4_WT_007	CaMK4 DKO	68.065
		200403_CaMK4_WT_008	CaMK4 DKO	NaN												200403_Naive_WT_008	DKO	0.849009												200220_BDNFAb_WT_008	BDNFAb WT	0.67928												200403_CaMK4_WT_008	CaMK4 DKO	54.422
		200403_CaMK4_WT_009	CaMK4 DKO	0.839911												200403_Naive_WT_009	DKO	0.815032												200220_BDNFAb_WT_009	BDNFAb WT	0.609526												200403_CaMK4_WT_009	CaMK4 DKO	47.918
		200403_CaMK4_WT_010	CaMK4 DKO	1.99904												200403_Naive_WT_010	DKO	0.542482												200220_BDNFAb_WT_010	BDNFAb WT	1.08601												200403_CaMK4_WT_010	CaMK4 DKO	138.792
		200403_KCl_DKO_001	KCl WT	1.53895												200403_Naive_DKO_001	DKO	0.502621												200220_BDNF_DKO_001	BDNF DKO	1.18453												200403_KCl_DKO_001	KCl WT	96.186
		200403_KCl_DKO_002	KCl WT	1.17327												200403_Naive_DKO_002	DKO	0.527152												200220_BDNF_DKO_002	BDNF DKO	0.798595												200403_KCl_DKO_002	KCl WT	80.592
		200403_KCl_DKO_003	KCl WT	0.792011												200403_Naive_DKO_003	DKO	1.03438		Condition	Mean	StD	SEM	Median	IQR	n	N			200220_BDNF_DKO_003	BDNF DKO	0.705464												200403_KCl_DKO_003	KCl WT	24.771
		200403_KCl_DKO_004	KCl WT	0.557061												200403_Naive_DKO_004	DKO	0.52682		WT	1	0.4792	0.0875	0.8464	0.1491	30	3			200220_BDNF_DKO_004	BDNF DKO	0.905303												200403_KCl_DKO_004	KCl WT	31.752
		200403_KCl_DKO_005	KCl WT	1.28549												200403_Naive_DKO_005	DKO	0.656313		DKO	1.2414	0.8487	0.1549	1.0951	0.1998	30	3			200220_BDNF_DKO_005	BDNF DKO	0.613508												200403_KCl_DKO_005	KCl WT	95.386
		200403_KCl_DKO_006	KCl WT	1.15953												200403_Naive_DKO_006	DKO	1.31431												200220_BDNF_DKO_006	BDNF DKO	1.88989												200403_KCl_DKO_006	KCl WT	59.09
		200403_KCl_DKO_007	KCl WT	1.43479												200403_Naive_DKO_007	DKO	0.948138					Nrgn	ns						200220_BDNF_DKO_007	BDNF DKO	1.01693												200403_KCl_DKO_007	KCl WT	65.368
		200403_KCl_DKO_008	KCl WT	2.49955												200403_Naive_DKO_008	DKO	0.359046												200220_BDNF_DKO_008	BDNF DKO	1.7074												200403_KCl_DKO_008	KCl WT	49.497
		200403_KCl_DKO_009	KCl WT	1.60746												200403_Naive_DKO_009	DKO	0.492382												200220_BDNF_DKO_009	BDNF DKO	1.02421												200403_KCl_DKO_009	KCl WT	42.267
		200403_KCl_DKO_010	KCl WT	1.75736												200403_Naive_DKO_010	DKO	0.465788												200220_BDNF_DKO_010	BDNF DKO	0.89146												200403_KCl_DKO_010	KCl WT	77.506
		200403_KCl_WT_001	KCl DKO	1.20048												200403_Naive_WT_001	WT	1.82736												200220_BDNF_WT_001	BDNF WT	1.45606												200403_KCl_WT_001	KCl DKO	129
		200403_KCl_WT_002	KCl DKO	1.71261												200403_Naive_WT_002	WT	0.663951												200220_BDNF_WT_002	BDNF WT	0.605984				Low CI	Estimate	High CI	p-val					200403_KCl_WT_002	KCl DKO	120.885
		200403_KCl_WT_003	KCl DKO	2.2938												200403_Naive_WT_003	WT	0.841359												200220_BDNF_WT_003	BDNF WT	1.55335		Naïve WT	Naïve DKO	-5.0971	45.265	95.626	0.078137	n.s	0.0121546	*		200403_KCl_WT_003	KCl DKO	58.787
		200403_KCl_WT_004	KCl DKO	1.44587												200403_Naive_WT_004	WT	0.650559		Condition	Mean	StD	SEM	Median	IQR	n	N			200220_BDNF_WT_004	BDNF WT	1.34614		Naïve WT	BDNF WT	-71.571	-21.851	27.869	0.38903	n.s	0.0605158	n.s		200403_KCl_WT_004	KCl DKO	53.502
		200403_KCl_WT_005	KCl DKO	1.84058												200403_Naive_WT_005	WT	1.42938		WT	1	0.3823	0.0698	0.9511	0.1812	30	3			200220_BDNF_WT_005	BDNF WT	1.93893		Naïve WT	BDNF DKO	6.8639	56.897	106.93	0.025824	*	0.00401707	**		200403_KCl_WT_005	KCl DKO	69.497
		200403_KCl_WT_006	KCl DKO	1.51403												200403_Naive_WT_006	WT	0.604139		DKO	1.0187	0.7528	0.1374	0.7207	0.1677	30	3			200220_BDNF_WT_006	BDNF WT	0.74423		Naïve WT	BDNFAb WT	-9.7802	41.663	93.106	0.11243	n.s	0.0174891	*		200403_KCl_WT_006	KCl DKO	69.237
		200403_KCl_WT_007	KCl DKO	2.33576				Low CI	Estimate	High CI	p-val		adjust p			200403_Naive_WT_007	WT	1.10256												200220_BDNF_WT_007	BDNF WT	0.574569		Naïve WT	BDNFAb DKO	6.5789	56.299	106.02	0.026466	*	0.00411693	**		200403_KCl_WT_007	KCl DKO	95.545
		200403_KCl_WT_008	KCl DKO	2.24435		Naive WT	Naive DKO	15.356	57.878	100.4	0.0076355	**	0.00150396	**		200403_Naive_WT_008	WT	0.66996												200220_BDNF_WT_008	BDNF WT	1.21676		Naïve WT	Nrgn WT	-53.803	-3.7692	46.264	0.88262	n.s	0.137296	n.s		200403_KCl_WT_008	KCl DKO	97.831		Naive WT	Naive DKO
		200403_KCl_WT_009	KCl DKO	2.02256		Naive WT	CaMK4 WT	-68.827	-23.94	20.946	0.29585	n.s	0.0582735	#		200403_Naive_WT_009	WT	0.817245					Y134F	ns						200220_BDNF_WT_009	BDNF WT	0.735642		Naïve WT	Nrgn DKO	-58.646	-8.9263	40.794	0.72493	n.s	0.112767	n.s		200403_KCl_WT_009	KCl DKO	137.842		Naive WT	CaMK4 WT
		200403_KCl_WT_010	KCl DKO	1.88477		Naive WT	CaMK4 DKO	-55.695	-11.356	32.983	0.61568	n.s	0.12127	n.s		200403_Naive_WT_010	WT	1.39349												200220_BDNF_WT_010	BDNF WT	0.523605		Naïve WT	Y134F WT	-26.846	22.874	72.594	0.36722	n.s	0.0571231	#		200403_KCl_WT_010	KCl DKO	173.428		Naive WT	CaMK4 DKO
		200403_Naive_DKO_001	Naive WT	0.739216		Naive WT	Nrgn WT	-98.864	-53.383	-7.9027	0.021419	*	0.00421889	**		200317_Naive_DKO_001	DKO	0.813886												200220_Naive_DKO_003	Naive DKO	1.94321		Naïve WT	Y134F DKO	-108	-58.276	-8.5565	0.021604	*	0.00336062	**		200403_Naive_DKO_001	Naive WT	66.679		Naive WT	Nrgn WT
		200403_Naive_DKO_002	Naive WT	1.32767		Naive WT	Nrgn DKO	-80.366	-33.528	13.311	0.16063	n.s	0.0316392	*		200317_Naive_DKO_002	DKO	0.23392												200220_Naive_DKO_004	Naive DKO	0.938152		Naïve DKO	BDNF WT	-117.17	-67.116	-17.066	0.0085822	**	0.00133501	**		200403_Naive_DKO_002	Naive WT	254.372		Naive WT	Nrgn DKO
		200403_Naive_DKO_003	Naive WT	1.17148		Naive WT	S133A WT	-69.961	-15.265	39.431	0.58437	n.s	0.115103	n.s		200317_Naive_DKO_003	DKO	0.692596												200220_Naive_DKO_005	Naive DKO	0.742233		Naïve DKO	BDNF DKO	-38.729	11.633	61.995	0.65074	n.s	0.101226	n.s		200403_Naive_DKO_003	Naive WT	58.169		Naive WT	S133A WT
		200403_Naive_DKO_004	Naive WT	1.41773		Naive WT	S133A DKO	-52.311	-5.4722	41.366	0.81888	n.s	0.161295	n.s		200317_Naive_DKO_004	DKO	0.317842												200220_Naive_DKO_006	Naive DKO	1.1094		Naïve DKO	BDNFAb WT	-55.364	-3.6015	48.161	0.89153	n.s	0.138682	n.s		200403_Naive_DKO_004	Naive WT	97.024		Naive WT	S133A DKO
		200403_Naive_DKO_005	Naive WT	NaN		Naive WT	Y134F WT	-155.91	-113.39	-70.869	1.7273e-07	***	3.40226e-08	***		200317_Naive_DKO_005	DKO	0.408474												200220_Naive_DKO_007	Naive DKO	1.0433		Naïve DKO	BDNFAb DKO	-39.016	11.034	61.084	0.66567	n.s	0.103549	n.s		200403_Naive_DKO_005	Naive WT	113.833		Naive WT	Y134F WT
		200403_Naive_DKO_006	Naive WT	1.75017		Naive WT	Y134F DKO	-103.13	-60.203	-17.275	0.0059835	**	0.00117857	**		200317_Naive_DKO_006	DKO	0.67614		Condition	Mean	StD	SEM	Median	IQR	n	N			200220_Naive_DKO_008	Naive DKO	1.97077		Naïve DKO	Nrgn WT	-99.395	-49.034	1.3278	0.056354	#	0.00876618	**		200403_Naive_DKO_006	Naive WT	267.79		Naive WT	Y134F DKO
		200403_Naive_DKO_007	Naive WT	0.588986		Naive WT	KCl WT	-91.115	-48.972	-6.8299	0.02275	*	0.00448106	**		200317_Naive_DKO_007	DKO	0.669201		WT	1	0.4865	0.0874	0.7605	0.2105	31	3			200220_Naive_DKO_009	Naive DKO	1.54457		Naïve DKO	Nrgn DKO	-104.24	-54.191	-4.1408	0.033828	*	0.00526213	**		200403_Naive_DKO_007	Naive WT	70.452		Naive WT	KCl WT
		200403_Naive_DKO_008	Naive WT	NaN		Naive WT	KCl DKO	-118.86	-76.713	-34.571	0.00036002	***	7.0913e-05	***		200317_Naive_DKO_008	DKO	0.2432		DKO	0.5289	0.2776	0.0507	0.4827	0.1038	30	3			200220_Naive_DKO_010	Naive DKO	1.00008		Naïve DKO	Y134F WT	-72.441	-22.391	27.659	0.38058	n.s	0.0592013	#		200403_Naive_DKO_008	Naive WT	116.839		Naive WT	KCl DKO
		200403_Naive_DKO_009	Naive WT	0.558833		Naive DKO	CaMK4 WT	-125.89	-81.819	-37.746	0.00027419	***	5.40071e-05	***		200317_Naive_DKO_010	DKO	0.80884												200220_Naive_WT_001	Naive WT	1.23023		Naïve DKO	Y134F DKO	-153.59	-103.54	-53.491	5.0204e-05	***	7.80951e-06	***		200403_Naive_DKO_009	Naive WT	45.57		Naive DKO	CaMK4 WT
		200403_Naive_DKO_010	Naive WT	0.445921		Naive DKO	CaMK4 DKO	-112.75	-69.234	-25.719	0.0018186	**	0.000358209	***		200317_Naive_WT_001	WT	0.314601												200220_Naive_WT_002	Naive WT	1.90291		BDNF WT	BDNF DKO	29.029	78.749	128.47	0.0019074	**	0.000296707	***		200403_Naive_DKO_010	Naive WT	62.122		Naive DKO	CaMK4 DKO
		200403_Naive_WT_001	Naive DKO	0.660466		Naive DKO	Nrgn WT	-155.94	-111.26	-66.583	1.0563e-06	***	2.08059e-07	***		200317_Naive_WT_002	WT	1.32724					S133A	***						200220_Naive_WT_004	Naive WT	1.60476		BDNF WT	BDNFAb WT	12.376	63.514	114.65	0.01492	*	0.00232089	**		200403_Naive_WT_001	Naive DKO	106.57		Naive DKO	Nrgn WT
		200403_Naive_WT_002	Naive DKO	0.883869		Naive DKO	Nrgn DKO	-137.47	-91.406	-45.346	0.00010044	***	1.97836e-05	***		200317_Naive_WT_003	WT	0.543361												200220_Naive_WT_005	Naive WT	0.694051		BDNF WT	BDNFAb DKO	28.746	78.15	127.55	0.0019328	**	0.000300658	***		200403_Naive_WT_002	Naive DKO	69.704		Naive DKO	Nrgn DKO
		200403_Naive_WT_003	Naive DKO	0.51467		Naive DKO	S133A WT	-127.17	-73.143	-19.113	0.0079713	**	0.0015701	**		200317_Naive_WT_004	WT	0.494042												200220_Naive_WT_006	Naive WT	0.468801		BDNF WT	Nrgn WT	-31.638	18.082	67.802	0.47597	n.s	0.0740398	n.s		200403_Naive_WT_003	Naive DKO	91.677		Naive DKO	S133A WT
		200403_Naive_WT_004	Naive DKO	0.764044		Naive DKO	S133A DKO	-109.41	-63.35	-17.29	0.0070239	**	0.0013835	**		200317_Naive_WT_005	WT	0.37431												200220_Naive_WT_007	Naive WT	0.882192		BDNF WT	Nrgn DKO	-36.479	12.925	62.329	0.60812	n.s	0.0945964	n.s		200403_Naive_WT_004	Naive DKO	68.1		Naive DKO	S133A DKO
		200403_Naive_WT_005	Naive DKO	0.320198		Naive DKO	Y134F WT	-212.93	-171.27	-129.61	7.8136e-16	***	1.53904e-16	***		200317_Naive_WT_006	WT	2.55063												200220_Naive_WT_008	Naive WT	0.693408		BDNF WT	Y134F WT	-4.6791	44.725	94.129	0.076008	n.s	0.0118235	*		200403_Naive_WT_005	Naive DKO	43.78		Naive DKO	Y134F WT
		200403_Naive_WT_006	Naive DKO	0.337348		Naive DKO	Y134F DKO	-160.16	-118.08	-76.004	3.7931e-08	***	7.47126e-09	***		200317_Naive_WT_007	WT	1.00357												200220_Naive_WT_009	Naive WT	0.812735		BDNF WT	Y134F DKO	-85.829	-36.425	12.979	0.14844	n.s	0.0230907	*		200403_Naive_WT_006	Naive DKO	65.749		Naive DKO	Y134F DKO
		200403_Naive_WT_007	Naive DKO	0.438537		Naive DKO	KCl WT	-148.13	-106.85	-65.575	3.8994e-07	***	7.68064e-08	***		200317_Naive_WT_008	WT	0.914448												200220_Naive_WT_010	Naive WT	0.710911		BDNF DKO	BDNFAb WT	-66.678	-15.234	36.209	0.56163	n.s	0.0873647	n.s		200403_Naive_WT_007	Naive DKO	64.838		Naive DKO	KCl WT
		200403_Naive_WT_008	Naive DKO	0.7808		Naive DKO	KCl DKO	-175.87	-134.59	-93.316	1.6472e-10	***	3.24448e-11	***		200317_Naive_WT_009	WT	1.54559												200220_Nrgn_DKO_001	Nrgn DKO	1.12797		BDNF DKO	BDNFAb DKO	-50.319	-0.59872	49.121	0.98117	n.s	0.152626	n.s		200403_Naive_WT_008	Naive DKO	97.878		Naive DKO	KCl DKO
		200403_Naive_WT_009	Naive DKO	0.980095		CaMK4 WT	CaMK4 DKO	-33.244	12.584	58.413	0.59044	n.s	0.116299	n.s		200317_Naive_WT_010	WT	0.932208												200220_Nrgn_DKO_002	Nrgn DKO	1.24349		BDNF DKO	Nrgn WT	-110.7	-60.667	-10.633	0.017478	*	0.0027188	**		200403_Naive_WT_009	Naive DKO	93.961		CaMK4 WT	CaMK4 DKO
		200403_Naive_WT_010	Naive DKO	0.575003		CaMK4 WT	Nrgn WT	-76.377	-29.443	17.491	0.21887	n.s	0.0431108	*		200403_CaMK4_DKO_001	WT	0.932911												200220_Nrgn_DKO_003	Nrgn DKO	0.684826		BDNF DKO	Nrgn DKO	-115.54	-65.824	-16.104	0.0094651	**	0.00147235	**		200403_Naive_WT_010	Naive DKO	62.54		CaMK4 WT	Nrgn WT
		200403_Nrgn_DKO_001	Nrgn WT	2.37233		CaMK4 WT	Nrgn DKO	-57.838	-9.5873	38.664	0.69695	n.s	0.137278	n.s		200403_CaMK4_DKO_002	WT	1.21935												200220_Nrgn_DKO_004	Nrgn DKO	0.892103		BDNF DKO	Y134F WT	-83.744	-34.024	15.696	0.17985	n.s	0.0279767	*		200403_Nrgn_DKO_001	Nrgn WT	140.257		CaMK4 WT	Nrgn DKO
		200403_Nrgn_DKO_002	Nrgn WT	NaN		CaMK4 WT	S133A WT	-47.235	8.6753	64.585	0.76104	n.s	0.149902	n.s		200403_CaMK4_DKO_003	WT	0.790425												200220_Nrgn_DKO_005	Nrgn DKO	1.31192		BDNF DKO	Y134F DKO	-164.89	-115.17	-65.454	5.6209e-06	***	8.74362e-07	***		200403_Nrgn_DKO_002	Nrgn WT	44.525		CaMK4 WT	S133A WT
		200403_Nrgn_DKO_003	Nrgn WT	1.82671		CaMK4 WT	S133A DKO	-29.783	18.468	66.719	0.45315	n.s	0.0892568	n.s		200403_CaMK4_DKO_004	WT	0.626016												200220_Nrgn_DKO_006	Nrgn DKO	0.732897		BDNFAb WT	BDNFAb DKO	-36.502	14.636	65.774	0.57484	n.s	0.0894196	n.s		200403_Nrgn_DKO_003	Nrgn WT	24.356		CaMK4 WT	S133A DKO
		200403_Nrgn_DKO_004	Nrgn WT	1.31938		CaMK4 WT	Y134F WT	-133.52	-89.451	-45.377	6.9517e-05	***	1.36927e-05	***		200403_CaMK4_DKO_005	WT	0.756799												200220_Nrgn_DKO_007	Nrgn DKO	0.774674		BDNFAb WT	Nrgn WT	-96.875	-45.432	6.0109	0.083461	n.s	0.0129828	*		200403_Nrgn_DKO_004	Nrgn WT	42.851		CaMK4 WT	Y134F WT
		200403_Nrgn_DKO_005	Nrgn WT	1.87539		CaMK4 WT	Y134F DKO	-80.728	-36.263	8.2024	0.10995	n.s	0.0216568	*		200403_CaMK4_DKO_006	WT	0.995438												200220_Nrgn_DKO_008	Nrgn DKO	0.807727		BDNFAb WT	Nrgn DKO	-101.73	-50.589	0.54884	0.05251	#	0.00816822	**		200403_Nrgn_DKO_005	Nrgn WT	54.414		CaMK4 WT	Y134F DKO
		200403_Nrgn_DKO_006	Nrgn WT	NaN		CaMK4 WT	KCl WT	-68.739	-25.032	18.675	0.26165	n.s	0.0515371	#		200403_CaMK4_DKO_007	WT	1.08959												200220_Nrgn_DKO_009	Nrgn DKO	0.833688		BDNFAb WT	Y134F WT	-69.927	-18.789	32.349	0.47144	n.s	0.0733351	n.s		200403_Nrgn_DKO_006	Nrgn WT	67.082		CaMK4 WT	KCl WT
		200403_Nrgn_DKO_007	Nrgn WT	1.07214		CaMK4 WT	KCl DKO	-96.479	-52.772	-9.0656	0.017957	*	0.00353698	**		200403_CaMK4_DKO_008	WT	1.44302												200220_Nrgn_DKO_010	Nrgn DKO	1.02008		BDNFAb WT	Y134F DKO	-151.08	-99.939	-48.801	0.00012796	***	1.99049e-05	***		200403_Nrgn_DKO_007	Nrgn WT	125.033		CaMK4 WT	KCl DKO
		200403_Nrgn_DKO_008	Nrgn WT	1.38047		CaMK4 DKO	Nrgn WT	-88.438	-42.027	4.3836	0.075924	n.s	0.0149547	*		200403_CaMK4_DKO_009	WT	1.27055												200220_Nrgn_WT_001	Nrgn WT	1.13371		BDNFAb DKO	Nrgn WT	-109.79	-60.068	-10.348	0.01789	*	0.00278289	**		200403_Nrgn_DKO_008	Nrgn WT	41.439		CaMK4 DKO	Nrgn WT
		200403_Nrgn_DKO_009	Nrgn WT	NaN		CaMK4 DKO	Nrgn DKO	-69.914	-22.172	25.571	0.36271	n.s	0.0714429	n.s		200403_CaMK4_DKO_010	WT	0.875908												200220_Nrgn_WT_002	Nrgn WT	0.828235		BDNFAb DKO	Nrgn DKO	-114.63	-65.225	-15.821	0.0096644	**	0.00150335	**		200403_Nrgn_DKO_009	Nrgn WT	56.485		CaMK4 DKO	Nrgn DKO
		200403_Nrgn_DKO_010	Nrgn WT	NaN		CaMK4 DKO	S133A WT	-59.381	-3.9091	51.562	0.89015	n.s	0.175333	n.s		200403_CaMK4_WT_001	DKO	1.09934												200220_Nrgn_WT_003	Nrgn WT	2.13851		BDNFAb DKO	Y134F WT	-82.829	-33.425	15.979	0.18483	n.s	0.0287513	*		200403_Nrgn_DKO_010	Nrgn WT	53.779		CaMK4 DKO	S133A WT
		200403_Nrgn_WT_001	Nrgn DKO	1.54586		CaMK4 DKO	S133A DKO	-41.858	5.8838	53.626	0.80913	n.s	0.159374	n.s		200403_CaMK4_WT_002	DKO	0.757845												200220_Nrgn_WT_004	Nrgn WT	0.767712		BDNFAb DKO	Y134F DKO	-163.98	-114.58	-65.171	5.4824e-06	***	8.52818e-07	***		200403_Nrgn_WT_001	Nrgn DKO	84.679		CaMK4 DKO	S133A DKO
		200403_Nrgn_WT_002	Nrgn DKO	NaN		CaMK4 DKO	Y134F WT	-145.55	-102.03	-58.519	4.3126e-06	***	8.49452e-07	***		200403_CaMK4_WT_003	DKO	0.800456												200220_Nrgn_WT_005	Nrgn WT	0.487813		Nrgn WT	Nrgn DKO	-54.877	-5.1571	44.563	0.83891	n.s	0.130497	n.s		200403_Nrgn_WT_002	Nrgn DKO	63.443		CaMK4 DKO	Y134F WT
		200403_Nrgn_WT_003	Nrgn DKO	2.25877		CaMK4 DKO	Y134F DKO	-92.76	-48.847	-4.9347	0.029241	*	0.00575959	**		200403_CaMK4_WT_004	DKO	0.647357												200220_Nrgn_WT_006	Nrgn WT	1.25769		Nrgn WT	Y134F WT	-23.077	26.643	76.363	0.29359	n.s	0.0456696	*		200403_Nrgn_WT_003	Nrgn DKO	87.846		CaMK4 DKO	Y134F DKO
		200403_Nrgn_WT_004	Nrgn DKO	NaN		CaMK4 DKO	KCl WT	-80.761	-37.616	5.5284	0.087484	n.s	0.0172317	*		200403_CaMK4_WT_005	DKO	2.06924												200220_Nrgn_WT_007	Nrgn WT	0.839191		Nrgn WT	Y134F DKO	-104.23	-54.507	-4.7872	0.03166	*	0.00492489	**		200403_Nrgn_WT_004	Nrgn DKO	52.792		CaMK4 DKO	KCl WT
		200403_Nrgn_WT_005	Nrgn DKO	1.30506		CaMK4 DKO	KCl DKO	-108.5	-65.357	-22.212	0.0029875	**	0.000588447	***		200403_CaMK4_WT_006	DKO	0.655935												200220_Nrgn_WT_008	Nrgn WT	0.914299		Nrgn DKO	Y134F WT	-17.604	31.8	81.204	0.2071	n.s	0.0322156	*		200403_Nrgn_WT_005	Nrgn DKO	122.88		CaMK4 DKO	KCl DKO
		200403_Nrgn_WT_006	Nrgn DKO	NaN		Nrgn WT	Nrgn DKO	-28.949	19.856	68.66	0.42523	n.s	0.0837574	n.s		200403_CaMK4_WT_007	DKO	0.989521												200220_Nrgn_WT_009	Nrgn WT	1.01745		Nrgn DKO	Y134F DKO	-98.754	-49.35	0.054118	0.050251	#	0.00781682	**		200403_Nrgn_WT_006	Nrgn DKO	63.259		Nrgn WT	Nrgn DKO
		200403_Nrgn_WT_007	Nrgn DKO	1.4182		Nrgn WT	S133A WT	-18.27	38.118	94.507	0.1852	n.s	0.0364788	*		200403_CaMK4_WT_008	DKO	0.791181												200220_Nrgn_WT_010	Nrgn WT	0.761721		Y134F WT	Y134F DKO	-130.55	-81.15	-31.746	0.0012846	**	0.000199827	***		200403_Nrgn_WT_007	Nrgn DKO	46.304		Nrgn WT	S133A WT
		200403_Nrgn_WT_008	Nrgn DKO	NaN		Nrgn WT	S133A DKO	-0.8936	47.911	96.716	0.054345	#	0.0107043	*		200403_CaMK4_WT_009	DKO	0.696626												200220_Y134F_DKO_001	Y134F DKO	0.864651												200403_Nrgn_WT_008	Nrgn DKO	106.877		Nrgn WT	S133A DKO
		200403_Nrgn_WT_009	Nrgn DKO	1.44153		Nrgn WT	Y134F WT	-104.69	-60.008	-15.329	0.0084777	**	0.00166985	**		200403_CaMK4_WT_010	DKO	2.01774												200220_Y134F_DKO_002	Y134F DKO	1.0829												200403_Nrgn_WT_009	Nrgn DKO	38.27		Nrgn WT	Y134F WT
		200403_Nrgn_WT_010	Nrgn DKO	1.89298		Nrgn WT	Y134F DKO	-51.885	-6.82	38.245	0.76676	n.s	0.151028	n.s		200403_CaMK4_DKO_001	DKO	1.28827												200220_Y134F_DKO_003	Y134F DKO	0.890978												200403_Nrgn_WT_010	Nrgn DKO	58.048		Nrgn WT	Y134F DKO
		200403_S133A_DKO_001	S133A WT	NaN		Nrgn WT	KCl WT	-39.906	4.4111	48.728	0.84533	n.s	0.166504	n.s		200403_CaMK4_DKO_002	DKO	0.284694												200220_Y134F_DKO_004	Y134F DKO	1.08967												200403_S133A_DKO_001	S133A WT	83.947		Nrgn WT	KCl WT
		200403_S133A_DKO_002	S133A WT	0.920142		Nrgn WT	KCl DKO	-67.647	-23.33	20.988	0.30218	n.s	0.0595203	#		200403_CaMK4_DKO_003	DKO	0.469593												200220_Y134F_DKO_005	Y134F DKO	1.74854												200403_S133A_DKO_002	S133A WT	82.759		Nrgn WT	KCl DKO
		200403_S133A_DKO_003	S133A WT	1.28762		Nrgn DKO	S133A WT	-39.227	18.263	75.752	0.53353	n.s	0.105089	n.s		200403_CaMK4_DKO_004	DKO	0.508491												200220_Y134F_DKO_006	Y134F DKO	2.13119												200403_S133A_DKO_003	S133A WT	165.796		Nrgn DKO	S133A WT
		200403_S133A_DKO_004	S133A WT	1.13603		Nrgn DKO	S133A DKO	-22.017	28.056	78.128	0.27213	n.s	0.0536014	#		200403_CaMK4_DKO_005	DKO	0.62675												200220_Y134F_DKO_007	Y134F DKO	2.23551												200403_S133A_DKO_004	S133A WT	79.726		Nrgn DKO	S133A DKO
		200403_S133A_DKO_005	S133A WT	NaN		Nrgn DKO	Y134F WT	-125.92	-79.863	-33.803	0.00067789	***	0.000133524	***		200403_CaMK4_DKO_006	DKO	1.98458												200220_Y134F_DKO_008	Y134F DKO	1.55511												200403_S133A_DKO_005	S133A WT	83.549		Nrgn DKO	Y134F WT
		200403_S133A_DKO_006	S133A WT	1.26806		Nrgn DKO	Y134F DKO	-73.111	-26.676	19.76	0.26019	n.s	0.0512495	#		200403_CaMK4_DKO_007	DKO	0.760091												200220_Y134F_DKO_009	Y134F DKO	1.21123												200403_S133A_DKO_006	S133A WT	181.515		Nrgn DKO	Y134F DKO
		200403_S133A_DKO_007	S133A WT	NaN		Nrgn DKO	KCl WT	-61.154	-15.444	30.265	0.50782	n.s	0.100025	n.s		200403_CaMK4_DKO_008	DKO	0.93029												200220_Y134F_DKO_010	Y134F DKO	0.939673												200403_S133A_DKO_007	S133A WT	59.497		Nrgn DKO	KCl WT
		200403_S133A_DKO_008	S133A WT	0.884575		Nrgn DKO	KCl DKO	-88.895	-43.185	2.5246	0.064067	n.s	0.0126193	*		200403_CaMK4_DKO_009	DKO	0.437865												200220_Y134F_WT_001	Y134F WT	2.6487												200403_S133A_DKO_008	S133A WT	219.76		Nrgn DKO	KCl DKO
		200403_S133A_DKO_009	S133A WT	NaN		S133A WT	S133A DKO	-47.696	9.7929	67.282	0.73848	n.s	0.145458	n.s		200403_CaMK4_DKO_010	DKO	0.756556												200220_Y134F_WT_002	Y134F WT	2.90228												200403_S133A_DKO_009	S133A WT	75.211		S133A WT	S133A DKO
		200403_S133A_DKO_010	S133A WT	NaN		S133A WT	Y134F WT	-152.16	-98.126	-44.095	0.00037152	***	7.31782e-05	***		200403_CaMK4_WT_001	WT	1.00185												200220_Y134F_WT_003	Y134F WT	0.531797												200403_S133A_DKO_010	S133A WT	72.088		S133A WT	Y134F WT
		200403_S133A_WT_001	S133A DKO	0.823299		S133A WT	Y134F DKO	-99.289	-44.938	9.4126	0.10512	n.s	0.0207055	*		200403_CaMK4_WT_002	WT	0.733995												200220_Y134F_WT_004	Y134F WT	1.51153												200403_S133A_WT_001	S133A DKO	69.281		S133A WT	Y134F DKO
		200403_S133A_WT_002	S133A DKO	NaN		S133A WT	KCl WT	-87.439	-33.707	20.025	0.21888	n.s	0.0431127	*		200403_CaMK4_WT_003	WT	1.19844												200220_Y134F_WT_005	Y134F WT	0.732378												200403_S133A_WT_002	S133A DKO	67.966		S133A WT	KCl WT
		200403_S133A_WT_003	S133A DKO	1.05918		S133A WT	KCl DKO	-115.18	-61.448	-7.7156	0.025	*	0.00492424	**		200403_CaMK4_WT_004	WT	1.59535												200220_Y134F_WT_006	Y134F WT	1.56519												200403_S133A_WT_003	S133A DKO	103.421		S133A WT	KCl DKO
		200403_S133A_WT_004	S133A DKO	NaN		S133A DKO	Y134F WT	-153.98	-107.92	-61.859	4.386e-06	***	8.63909e-07	***		200403_CaMK4_WT_005	WT	1.08446												200220_Y134F_WT_007	Y134F WT	0.575101												200403_S133A_WT_004	S133A DKO	110.738		S133A DKO	Y134F WT
		200403_S133A_WT_005	S133A DKO	NaN		S133A DKO	Y134F DKO	-101.17	-54.731	-8.2957	0.020882	*	0.00411312	**		200403_CaMK4_WT_006	WT	1.06034												200220_Y134F_WT_008	Y134F WT	0.74159												200403_S133A_WT_005	S133A DKO	42.052		S133A DKO	Y134F DKO
		200403_S133A_WT_006	S133A DKO	NaN		S133A DKO	KCl WT	-89.21	-43.5	2.2098	0.062152	n.s	0.0122421	*		200403_CaMK4_WT_007	WT	0.607462												200220_Y134F_WT_009	Y134F WT	1.00706												200403_S133A_WT_006	S133A DKO	41.996		S133A DKO	KCl WT
		200403_S133A_WT_007	S133A DKO	0.977668		S133A DKO	KCl DKO	-116.95	-71.241	-25.531	0.0022529	**	0.000443753	***		200403_CaMK4_WT_008	WT	0.509003												200220_Y134F_WT_010	Y134F WT	0.839284												200403_S133A_WT_007	S133A DKO	56.463		S133A DKO	KCl DKO
		200403_S133A_WT_008	S133A DKO	NaN		Y134F WT	Y134F DKO	11.11	53.188	95.265	0.013231	*	0.00260611	**		200403_CaMK4_WT_009	WT	0.697497												200220_BNDFAb_DKO_001	BDNFAb DKO	0.738571												200403_S133A_WT_008	S133A DKO	61.131		Y134F WT	Y134F DKO
		200403_S133A_WT_009	S133A DKO	NaN		Y134F WT	KCl WT	23.143	64.419	105.69	0.0022213	**	0.000437529	***		200403_CaMK4_WT_010	WT	1.51162												200220_BNDFAb_DKO_002	BDNFAb DKO	0.675568												200403_S133A_WT_009	S133A DKO	82.251		Y134F WT	KCl WT
		200403_S133A_WT_010	S133A DKO	NaN		Y134F WT	KCl DKO	-4.5973	36.678	77.953	0.081568	n.s	0.0160664	*		200317_CaMK4_DKO_001	DKO	2.70267												200220_BNDFAb_DKO_003	BDNFAb DKO	0.538097												200403_S133A_WT_010	S133A DKO	103.904		Y134F WT	KCl DKO
		200403_Y134F_DKO_001	Y134F WT	NaN		Y134F DKO	KCl WT	-30.463	11.231	52.925	0.59753	n.s	0.117695	n.s		200317_CaMK4_DKO_002	DKO	0.71006												200220_BNDFAb_DKO_004	BDNFAb DKO	1.05595												200403_Y134F_DKO_001	Y134F WT	92.781		Y134F DKO	KCl WT
		200403_Y134F_DKO_002	Y134F WT	10.1241		Y134F DKO	KCl DKO	-58.203	-16.51	25.184	0.43769	n.s	0.0862117	n.s		200317_CaMK4_DKO_003	DKO	0.528686												200220_BNDFAb_DKO_005	BDNFAb DKO	0.489878												200403_Y134F_DKO_002	Y134F WT	57.519		Y134F DKO	KCl DKO
		200403_Y134F_DKO_003	Y134F WT	10.5527		KCl WT	KCl DKO	-68.625	-27.741	13.143	0.18356	n.s	0.0361558	*		200317_CaMK4_DKO_004	DKO	0.707205												200220_BNDFAb_DKO_006	BDNFAb DKO	0.697164												200403_Y134F_DKO_003	Y134F WT	103.394		KCl WT	KCl DKO
		200403_Y134F_DKO_004	Y134F WT	2.05644												200317_CaMK4_DKO_005	DKO	0.518492												200220_BNDFAb_DKO_007	BDNFAb DKO	0.36949												200403_Y134F_DKO_004	Y134F WT	39.947
		200403_Y134F_DKO_005	Y134F WT	3.45207												200317_CaMK4_DKO_006	DKO	0.659308												200220_BNDFAb_DKO_008	BDNFAb DKO	0.864669												200403_Y134F_DKO_005	Y134F WT	54.268
		200403_Y134F_DKO_006	Y134F WT	3.40818												200317_CaMK4_DKO_007	DKO	0.402458												200220_BNDFAb_DKO_009	BDNFAb DKO	0.657595												200403_Y134F_DKO_006	Y134F WT	47.875
		200403_Y134F_DKO_007	Y134F WT	4.51589												200317_CaMK4_DKO_008	DKO	2.13288												200220_BNDFAb_DKO_010	BDNFAb DKO	0.665546												200403_Y134F_DKO_007	Y134F WT	39.179
		200403_Y134F_DKO_008	Y134F WT	5.84675												200317_CaMK4_DKO_009	DKO	0.488488												200220_BNDFAb_WT_001	BDNFAb WT	0.588562												200403_Y134F_DKO_008	Y134F WT	115.18
		200403_Y134F_DKO_009	Y134F WT	0.911808												200317_CaMK4_DKO_010	DKO	0.932222												200220_BNDFAb_WT_002	BDNFAb WT	0.573235												200403_Y134F_DKO_009	Y134F WT	48.788
		200403_Y134F_DKO_010	Y134F WT	3.63186												200317_CaMK4_WT_001	WT	0.934737												200220_BNDFAb_WT_003	BDNFAb WT	0.588728												200403_Y134F_DKO_010	Y134F WT	97.011
		200403_Y134F_WT_001	Y134F DKO	3.5968												200317_CaMK4_WT_002	WT	1.88542												200220_BNDFAb_WT_004	BDNFAb WT	0.450584												200403_Y134F_WT_001	Y134F DKO	100.708
		200403_Y134F_WT_002	Y134F DKO	2.97208												200317_CaMK4_WT_003	WT	1.23304												200220_BNDFAb_WT_005	BDNFAb WT	0.579762												200403_Y134F_WT_002	Y134F DKO	41.457
		200403_Y134F_WT_003	Y134F DKO	0.573358												200317_CaMK4_WT_004	WT	1.71939												200220_BNDFAb_WT_006	BDNFAb WT	1.73177												200403_Y134F_WT_003	Y134F DKO	49.949
		200403_Y134F_WT_004	Y134F DKO	0.343581												200317_CaMK4_WT_005	WT	0.718111												200220_BNDFAb_WT_007	BDNFAb WT	0.800657												200403_Y134F_WT_004	Y134F DKO	45.867
		200403_Y134F_WT_005	Y134F DKO	0.556097												200317_CaMK4_WT_006	WT	0.863463												200220_BNDFAb_WT_008	BDNFAb WT	0.997466												200403_Y134F_WT_005	Y134F DKO	120.124
		200403_Y134F_WT_006	Y134F DKO	0.563005												200317_CaMK4_WT_007	WT	0.878494												200220_BNDFAb_WT_009	BDNFAb WT	0.674372												200403_Y134F_WT_006	Y134F DKO	73.982
		200403_Y134F_WT_007	Y134F DKO	1.98436												200317_CaMK4_WT_008	WT	0.67457												200220_BNDFAb_WT_010	BDNFAb WT	0.756119												200403_Y134F_WT_007	Y134F DKO	48.323
		200403_Y134F_WT_008	Y134F DKO	1.19774												200317_CaMK4_WT_009	WT	0.323492												200220_BNDF_DKO_001	BDNF DKO	0.672938												200403_Y134F_WT_008	Y134F DKO	81.952
		200403_Y134F_WT_009	Y134F DKO	0.386247												200317_CaMK4_WT_010	WT	0.769286												200220_BNDF_DKO_002	BDNF DKO	0.520223												200403_Y134F_WT_009	Y134F DKO	79.347
		200403_Y134F_WT_010	Y134F DKO	0.632719												200403_Nrgn_DKO_001	WT	2.15707												200220_BNDF_DKO_003	BDNF DKO	1.11673												200403_Y134F_WT_010	Y134F DKO	56.966
		200403_CaMK4_DKO_001	CaMK4 DKO	1.21175												200403_Nrgn_DKO_002	WT	0.684767												200220_BNDF_DKO_004	BDNF DKO	0.755989												200403_CaMK4_DKO_001	CaMK4 DKO	128.305
		200403_CaMK4_DKO_002	CaMK4 DKO	1.00586												200403_Nrgn_DKO_003	WT	0.37458												200220_BNDF_DKO_005	BDNF DKO	0.723958												200403_CaMK4_DKO_002	CaMK4 DKO	28.354
		200403_CaMK4_DKO_003	CaMK4 DKO	NaN												200403_Nrgn_DKO_004	WT	0.659022												200220_BNDF_DKO_006	BDNF DKO	0.672224												200403_CaMK4_DKO_003	CaMK4 DKO	46.769
		200403_CaMK4_DKO_004	CaMK4 DKO	1.28652												200403_Nrgn_DKO_005	WT	0.836854												200220_BNDF_DKO_007	BDNF DKO	0.552234												200403_CaMK4_DKO_004	CaMK4 DKO	50.643
		200403_CaMK4_DKO_005	CaMK4 DKO	0.803213												200403_Nrgn_DKO_006	WT	1.03168												200220_BNDF_DKO_008	BDNF DKO	0.353847												200403_CaMK4_DKO_005	CaMK4 DKO	62.421
		200403_CaMK4_DKO_006	CaMK4 DKO	0.977018												200403_Nrgn_DKO_007	WT	1.92293												200220_BNDF_DKO_009	BDNF DKO	0.994619												200403_CaMK4_DKO_006	CaMK4 DKO	197.654
		200403_CaMK4_DKO_007	CaMK4 DKO	1.40989												200403_Nrgn_DKO_008	WT	0.637306												200220_BNDF_DKO_010	BDNF DKO	0.705591												200403_CaMK4_DKO_007	CaMK4 DKO	75.701
		200403_CaMK4_DKO_008	CaMK4 DKO	1.65837												200403_Nrgn_DKO_009	WT	0.868705												200220_BNDF_WT_001	BDNF WT	1.06108												200403_CaMK4_DKO_008	CaMK4 DKO	92.652
		200403_CaMK4_DKO_009	CaMK4 DKO	0.668571												200403_Nrgn_DKO_010	WT	0.827088												200220_BNDF_WT_002	BDNF WT	0.602792												200403_CaMK4_DKO_009	CaMK4 DKO	43.609
		200403_CaMK4_DKO_010	CaMK4 DKO	1.11009												200403_Nrgn_WT_001	DKO	1.30231												200220_BNDF_WT_003	BDNF WT	0.710162												200403_CaMK4_DKO_010	CaMK4 DKO	75.349
		200403_CaMK4_WT_001	CaMK4 WT	NaN												200403_Nrgn_WT_002	DKO	0.975714												200220_BNDF_WT_005	BDNF WT	0.917665												200403_CaMK4_WT_001	CaMK4 WT	99.779
		200403_CaMK4_WT_002	CaMK4 WT	1.02412												200403_Nrgn_WT_003	DKO	1.35102												200220_BNDF_WT_006	BDNF WT	0.995188												200403_CaMK4_WT_002	CaMK4 WT	73.102
		200403_CaMK4_WT_003	CaMK4 WT	1.50166												200403_Nrgn_WT_004	DKO	0.811909												200220_BNDF_WT_007	BDNF WT	1.35366												200403_CaMK4_WT_003	CaMK4 WT	119.358
		200403_CaMK4_WT_004	CaMK4 WT	1.19785												200403_Nrgn_WT_005	DKO	1.88982												200220_BNDF_WT_008	BDNF WT	0.893398												200403_CaMK4_WT_004	CaMK4 WT	158.888
		200403_CaMK4_WT_005	CaMK4 WT	NaN												200403_Nrgn_WT_006	DKO	0.972885												200220_BNDF_WT_009	BDNF WT	1.60148												200403_CaMK4_WT_005	CaMK4 WT	108.006
		200403_CaMK4_WT_006	CaMK4 WT	0.658471												200403_Nrgn_WT_007	DKO	0.712127												200220_BNDF_WT_010	BDNF WT	0.757164												200403_CaMK4_WT_006	CaMK4 WT	105.604
		200403_CaMK4_WT_007	CaMK4 WT	NaN												200403_Nrgn_WT_008	DKO	1.6437												200220_Naive_DKO_001	Naive DKO	0.637827												200403_CaMK4_WT_007	CaMK4 WT	60.5
		200403_CaMK4_WT_008	CaMK4 WT	NaN												200403_Nrgn_WT_009	DKO	0.588569												200220_Naive_DKO_002	Naive DKO	0.504181												200403_CaMK4_WT_008	CaMK4 WT	50.694
		200403_CaMK4_WT_009	CaMK4 WT	NaN												200403_Nrgn_WT_010	DKO	0.892743												200220_Naive_DKO_003	Naive DKO	0.766425												200403_CaMK4_WT_009	CaMK4 WT	69.467
		200403_CaMK4_WT_010	CaMK4 WT	1.32464												200403_Nrgn_DKO_001	DKO	1.69948												200220_Naive_DKO_004	Naive DKO	1.19112												200403_CaMK4_WT_010	CaMK4 WT	150.549
		200403_KCl_DKO_001	KCl DKO	1.49502												200403_Nrgn_DKO_002	DKO	1.07791												200220_Naive_DKO_005	Naive DKO	0.376954												200403_KCl_DKO_001	KCl DKO	48.988
		200403_KCl_DKO_002	KCl DKO	1.46272												200403_Nrgn_DKO_003	DKO	3.37656												200220_Naive_DKO_006	Naive DKO	0.16134												200403_KCl_DKO_002	KCl DKO	117.805
		200403_KCl_DKO_003	KCl DKO	1.63949												200403_Nrgn_DKO_004	DKO	1.15183												200220_Naive_DKO_007	Naive DKO	0.529049												200403_KCl_DKO_003	KCl DKO	112.709
		200403_KCl_DKO_004	KCl DKO	1.82965												200403_Nrgn_DKO_005	DKO	1.39755												200220_Naive_DKO_008	Naive DKO	0.958678												200403_KCl_DKO_004	KCl DKO	47.779
		200403_KCl_DKO_005	KCl DKO	1.23119												200403_Nrgn_DKO_006	DKO	2.25458												200220_Naive_DKO_009	Naive DKO	0.505315												200403_KCl_DKO_005	KCl DKO	48.728
		200403_KCl_DKO_006	KCl DKO	1.8396												200403_Nrgn_DKO_007	DKO	1.16197												200220_Naive_DKO_010	Naive DKO	0.597947												200403_KCl_DKO_006	KCl DKO	101.804
		200403_KCl_DKO_007	KCl DKO	1.72803												200403_Nrgn_DKO_008	DKO	1.82797												200220_Naive_WT_001	Naive WT	0.539065												200403_KCl_DKO_007	KCl DKO	68.683
		200403_KCl_DKO_008	KCl DKO	2.2551												200403_Nrgn_DKO_009	DKO	1.36113												200220_Naive_WT_002	Naive WT	0.431385												200403_KCl_DKO_008	KCl DKO	59.643
		200403_KCl_DKO_009	KCl DKO	2.10086												200403_Nrgn_DKO_010	DKO	4.19432												200220_Naive_WT_003	Naive WT	1.48424												200403_KCl_DKO_009	KCl DKO	46.433
		200403_KCl_DKO_010	KCl DKO	1.20194												200403_Nrgn_WT_001	WT	0.784873												200220_Naive_WT_004	Naive WT	1.02234												200403_KCl_DKO_010	KCl DKO	48.218
		200403_KCl_WT_001	KCl WT	2.05638												200403_Nrgn_WT_002	WT	0.446793												200220_Naive_WT_005	Naive WT	0.54831												200403_KCl_WT_001	KCl WT	82.431
		200403_KCl_WT_002	KCl WT	2.1011												200403_Nrgn_WT_003	WT	0.975806												200220_Naive_WT_006	Naive WT	0.47233												200403_KCl_WT_002	KCl WT	68.82
		200403_KCl_WT_003	KCl WT	1.6839												200403_Nrgn_WT_004	WT	1.65612												200220_Naive_WT_007	Naive WT	1.62878												200403_KCl_WT_003	KCl WT	44.082
		200403_KCl_WT_004	KCl WT	2.13006												200403_Nrgn_WT_005	WT	1.61779												200220_Naive_WT_008	Naive WT	1.69147												200403_KCl_WT_004	KCl WT	83.265
		200403_KCl_WT_005	KCl WT	1.95933												200403_Nrgn_WT_006	WT	0.698008												200220_Naive_WT_009	Naive WT	1.6775												200403_KCl_WT_005	KCl WT	85.076
		200403_KCl_WT_006	KCl WT	1.4708												200403_Nrgn_WT_007	WT	1.17919												200220_Naive_WT_010	Naive WT	0.50458												200403_KCl_WT_006	KCl WT	84.589
		200403_KCl_WT_007	KCl WT	1.74907												200403_Nrgn_WT_008	WT	0.654152												200220_Nrgn_DKO_001	Nrgn DKO	0.623897												200403_KCl_WT_007	KCl WT	85.248
		200403_KCl_WT_008	KCl WT	1.61524												200403_Nrgn_WT_009	WT	1.31922												200220_Nrgn_DKO_002	Nrgn DKO	1.39129												200403_KCl_WT_008	KCl WT	41.381
		200403_KCl_WT_009	KCl WT	1.31581												200403_Nrgn_WT_010	WT	0.668053												200220_Nrgn_DKO_003	Nrgn DKO	0.932579												200403_KCl_WT_009	KCl WT	63.799
		200403_KCl_WT_010	KCl WT	2.30365												200317_Nrgn_DKO_001	DKO	1.11237												200220_Nrgn_DKO_004	Nrgn DKO	0.969725												200403_KCl_WT_010	KCl WT	65.966
		200403_Naive_DKO_001	Naive DKO	0.300898												200317_Nrgn_DKO_002	DKO	0.700687												200220_Nrgn_DKO_005	Nrgn DKO	1.26357												200403_Naive_DKO_001	Naive DKO	53.11
		200403_Naive_DKO_002	Naive DKO	0.32287												200317_Nrgn_DKO_003	DKO	0.636523												200220_Nrgn_DKO_006	Nrgn DKO	1.19936												200403_Naive_DKO_002	Naive DKO	55.702
		200403_Naive_DKO_003	Naive DKO	0.280328												200317_Nrgn_DKO_004	DKO	0.684097												200220_Nrgn_DKO_007	Nrgn DKO	0.838564												200403_Naive_DKO_003	Naive DKO	109.299
		200403_Naive_DKO_004	Naive DKO	0.80239												200317_Nrgn_DKO_005	DKO	0.711506												200220_Nrgn_DKO_008	Nrgn DKO	0.981486												200403_Naive_DKO_004	Naive DKO	55.667
		200403_Naive_DKO_005	Naive DKO	0.864729												200317_Nrgn_DKO_006	DKO	1.13855												200220_Nrgn_DKO_009	Nrgn DKO	0.976925												200403_Naive_DKO_005	Naive DKO	69.35
		200403_Naive_DKO_006	Naive DKO	0.989158												200317_Nrgn_DKO_007	DKO	0.497861												200220_Nrgn_DKO_010	Nrgn DKO	0.964088												200403_Naive_DKO_006	Naive DKO	138.878
		200403_Naive_DKO_007	Naive DKO	0.526195												200317_Nrgn_DKO_008	DKO	0.184781												200220_Nrgn_WT_001	Nrgn WT	0.504735												200403_Naive_DKO_007	Naive DKO	100.186
		200403_Naive_DKO_008	Naive DKO	0.32758												200317_Nrgn_DKO_009	DKO	0.615163												200220_Nrgn_WT_002	Nrgn WT	1.71539												200403_Naive_DKO_008	Naive DKO	37.939
		200403_Naive_DKO_009	Naive DKO	NaN												200317_Nrgn_DKO_010	DKO	0.315254												200220_Nrgn_WT_003	Nrgn WT	2.26287												200403_Naive_DKO_009	Naive DKO	52.028
		200403_Naive_DKO_010	Naive DKO	0.49347												200317_Nrgn_WT_001	WT	0.856024												200220_Nrgn_WT_004	Nrgn WT	0.542606												200403_Naive_DKO_010	Naive DKO	49.218
		200403_Naive_WT_001	Naive WT	1.72036												200317_Nrgn_WT_002	WT	0.917563												200220_Nrgn_WT_005	Nrgn WT	1.59136												200403_Naive_WT_001	Naive WT	193.09
		200403_Naive_WT_002	Naive WT	0.383538												200317_Nrgn_WT_003	WT	1.79322												200220_Nrgn_WT_006	Nrgn WT	0.867645												200403_Naive_WT_002	Naive WT	70.157
		200403_Naive_WT_003	Naive WT	0.337499												200317_Nrgn_WT_004	WT	0.982976												200220_Nrgn_WT_007	Nrgn WT	0.520849												200403_Naive_WT_003	Naive WT	88.903
		200403_Naive_WT_004	Naive WT	0.740528												200317_Nrgn_WT_005	WT	1.09312												200220_Nrgn_WT_008	Nrgn WT	0.839708												200403_Naive_WT_004	Naive WT	68.742
		200403_Naive_WT_005	Naive WT	2.27892												200317_Nrgn_WT_006	WT	0.641203												200220_Nrgn_WT_009	Nrgn WT	0.805942												200403_Naive_WT_005	Naive WT	151.037
		200403_Naive_WT_006	Naive WT	0.395767												200317_Nrgn_WT_007	WT	0.620723												200220_Nrgn_WT_010	Nrgn WT	3.13431												200403_Naive_WT_006	Naive WT	63.837
		200403_Naive_WT_007	Naive WT	1.12769												200317_Nrgn_WT_008	WT	1.85412												200220_Y134F_DKO_001	Y134F DKO	0.542093												200403_Naive_WT_007	Naive WT	116.503
		200403_Naive_WT_008	Naive WT	1.16153												200317_Nrgn_WT_009	WT	0.421902												200220_Y134F_DKO_002	Y134F DKO	1.87045												200403_Naive_WT_008	Naive WT	70.792
		200403_Naive_WT_009	Naive WT	0.539501												200317_Nrgn_WT_010	WT	0.819149												200220_Y134F_DKO_003	Y134F DKO	0.866553												200403_Naive_WT_009	Naive WT	86.355
		200403_Naive_WT_010	Naive WT	1.31467												200403_Y134F_DKO_001	WT	1.33317												200220_Y134F_DKO_004	Y134F DKO	2.11556												200403_Naive_WT_010	Naive WT	147.244
		200403_Nrgn_DKO_001	Nrgn DKO	0.836112												200403_Y134F_DKO_002	WT	0.826491												200220_Y134F_DKO_005	Y134F DKO	2.21149												200403_Nrgn_DKO_001	Nrgn DKO	96.219
		200403_Nrgn_DKO_002	Nrgn DKO	0.576414												200403_Y134F_DKO_003	WT	1.48567												200220_Y134F_DKO_006	Y134F DKO	1.67575												200403_Nrgn_DKO_002	Nrgn DKO	61.028
		200403_Nrgn_DKO_003	Nrgn DKO	1.26435												200403_Y134F_DKO_004	WT	0.573999												200220_Y134F_DKO_007	Y134F DKO	2.19098												200403_Nrgn_DKO_003	Nrgn DKO	191.17
		200403_Nrgn_DKO_004	Nrgn DKO	0.88903												200403_Y134F_DKO_005	WT	0.779778												200220_Y134F_DKO_008	Y134F DKO	1.51038												200403_Nrgn_DKO_004	Nrgn DKO	65.213
		200403_Nrgn_DKO_005	Nrgn DKO	NaN												200403_Y134F_DKO_006	WT	0.687917												200220_Y134F_DKO_009	Y134F DKO	3.25644												200403_Nrgn_DKO_005	Nrgn DKO	79.125
		200403_Nrgn_DKO_006	Nrgn DKO	1.02191												200403_Y134F_DKO_007	WT	0.562964												200220_Y134F_DKO_010	Y134F DKO	1.63507												200403_Nrgn_DKO_006	Nrgn DKO	127.647
		200403_Nrgn_DKO_007	Nrgn DKO	1.86409												200403_Y134F_DKO_008	WT	1.65502												200220_Y134F_WT_001	Y134F WT	0.863737												200403_Nrgn_DKO_007	Nrgn DKO	65.787
		200403_Nrgn_DKO_008	Nrgn DKO	NaN												200403_Y134F_DKO_009	WT	0.701035												200220_Y134F_WT_002	Y134F WT	0.63983												200403_Nrgn_DKO_008	Nrgn DKO	103.494
		200403_Nrgn_DKO_009	Nrgn DKO	NaN												200403_Y134F_DKO_010	WT	1.39395												200220_Y134F_WT_003	Y134F WT	0.767139												200403_Nrgn_DKO_009	Nrgn DKO	77.063
		200403_Nrgn_DKO_010	Nrgn DKO	1.2414												200403_Y134F_WT_001	DKO	1.44707												200220_Y134F_WT_004	Y134F WT	1.30583												200403_Nrgn_DKO_010	Nrgn DKO	237.469
		200403_Nrgn_WT_001	Nrgn WT	1.84073												200403_Y134F_WT_002	DKO	0.595696												200220_Y134F_WT_005	Y134F WT	0.745631												200403_Nrgn_WT_001	Nrgn WT	44.437
		200403_Nrgn_WT_002	Nrgn WT	1.16938												200403_Y134F_WT_003	DKO	0.717718												200220_Y134F_WT_006	Y134F WT	0.787944												200403_Nrgn_WT_002	Nrgn WT	25.296
		200403_Nrgn_WT_003	Nrgn WT	1.20478												200403_Y134F_WT_004	DKO	0.659064												200220_Y134F_WT_007	Y134F WT	0.251011												200403_Nrgn_WT_003	Nrgn WT	55.247
		200403_Nrgn_WT_004	Nrgn WT	1.54738												200403_Y134F_WT_005	DKO	1.72606												200220_Y134F_WT_008	Y134F WT	0.767207												200403_Nrgn_WT_004	Nrgn WT	93.764
		200403_Nrgn_WT_005	Nrgn WT	1.0123												200403_Y134F_WT_006	DKO	1.06305												200220_Y134F_WT_009	Y134F WT	0.822807												200403_Nrgn_WT_005	Nrgn WT	91.594
		200403_Nrgn_WT_006	Nrgn WT	2.03528												200403_Y134F_WT_007	DKO	0.694354												200220_Y134F_WT_010	Y134F WT	1.11315												200403_Nrgn_WT_006	Nrgn WT	39.519
		200403_Nrgn_WT_007	Nrgn WT	NaN												200403_Y134F_WT_008	DKO	1.17757												200313_BDNFAb_DKO_001	BDNFAb DKO	0.932528												200403_Nrgn_WT_007	Nrgn WT	66.762
		200403_Nrgn_WT_008	Nrgn WT	1.91522												200403_Y134F_WT_009	DKO	1.14014												200313_BDNFAb_DKO_002	BDNFAb DKO	0.864037												200403_Nrgn_WT_008	Nrgn WT	37.036
		200403_Nrgn_WT_009	Nrgn WT	0.978537												200403_Y134F_WT_010	DKO	0.818545												200313_BDNFAb_DKO_003	BDNFAb DKO	0.74149												200403_Nrgn_WT_009	Nrgn WT	74.69
		200403_Nrgn_WT_010	Nrgn WT	0.698403												200403_Y134F_DKO_001	DKO	0.723647												200313_BDNFAb_DKO_004	BDNFAb DKO	0.488125												200403_Nrgn_WT_010	Nrgn WT	37.823
		200403_S133A_DKO_001	S133A DKO	0.971897												200403_Y134F_DKO_002	DKO	2.10988												200313_BDNFAb_DKO_005	BDNFAb DKO	0.571368												200403_S133A_DKO_001	S133A DKO	53.806
		200403_S133A_DKO_002	S133A DKO	NaN												200403_Y134F_DKO_003	DKO	0.442774												200313_BDNFAb_DKO_006	BDNFAb DKO	1.0235												200403_S133A_DKO_002	S133A DKO	71.859
		200403_S133A_DKO_003	S133A DKO	NaN												200403_Y134F_DKO_004	DKO	2.1765												200313_BDNFAb_DKO_007	BDNFAb DKO	0.996673												200403_S133A_DKO_003	S133A DKO	110.823
		200403_S133A_DKO_004	S133A DKO	NaN												200403_Y134F_DKO_005	DKO	1.36629												200313_BDNFAb_DKO_008	BDNFAb DKO	0.576025												200403_S133A_DKO_004	S133A DKO	74.365
		200403_S133A_DKO_005	S133A DKO	1.50446												200403_Y134F_DKO_006	DKO	0.611279												200313_BDNFAb_DKO_009	BDNFAb DKO	0.764377												200403_S133A_DKO_005	S133A DKO	29.738
		200403_S133A_DKO_006	S133A DKO	1.46023												200403_Y134F_DKO_007	DKO	0.55639												200313_BDNFAb_DKO_010	BDNFAb DKO	0.811066												200403_S133A_DKO_006	S133A DKO	187.031
		200403_S133A_DKO_007	S133A DKO	NaN												200403_Y134F_DKO_008	DKO	0.808695												200313_BDNFAb_WT_001	BDNFAb WT	0.618585												200403_S133A_DKO_007	S133A DKO	106.944
		200403_S133A_DKO_008	S133A DKO	1.90257												200403_Y134F_DKO_009	DKO	3.33111												200313_BDNFAb_WT_002	BDNFAb WT	1.39392												200403_S133A_DKO_008	S133A DKO	136.02
		200403_S133A_DKO_009	S133A DKO	1.02804												200403_Y134F_DKO_010	DKO	2.9531												200313_BDNFAb_WT_003	BDNFAb WT	1.59259												200403_S133A_DKO_009	S133A DKO	109.371
		200403_S133A_DKO_010	S133A DKO	0.785188												200403_Y134F_WT_001	WT	1.5548												200313_BDNFAb_WT_004	BDNFAb WT	1.07702												200403_S133A_DKO_010	S133A DKO	77.593
		200403_S133A_WT_001	S133A WT	NaN												200403_Y134F_WT_002	WT	1.38079												200313_BDNFAb_WT_005	BDNFAb WT	0.651889												200403_S133A_WT_001	S133A WT	135.59
		200403_S133A_WT_002	S133A WT	NaN												200403_Y134F_WT_003	WT	1.49448												200313_BDNFAb_WT_007	BDNFAb WT	0.87026												200403_S133A_WT_002	S133A WT	254.547
		200403_S133A_WT_003	S133A WT	0.514198												200403_Y134F_WT_004	WT	0.786401												200313_BDNFAb_WT_008	BDNFAb WT	0.780272												200403_S133A_WT_003	S133A WT	166.201
		200403_S133A_WT_004	S133A WT	1.22228												200403_Y134F_WT_005	WT	0.669254												200313_BDNFAb_WT_009	BDNFAb WT	0.761579												200403_S133A_WT_004	S133A WT	221.586
		200403_S133A_WT_005	S133A WT	NaN												200403_Y134F_WT_006	WT	0.499572												200313_BDNFAb_WT_010	BDNFAb WT	0.685885												200403_S133A_WT_005	S133A WT	87.343
		200403_S133A_WT_006	S133A WT	NaN												200403_Y134F_WT_007	WT	0.745993												200313_BDNF_DKO_002	BDNF DKO	0.548035												200403_S133A_WT_006	S133A WT	321.13
		200403_S133A_WT_007	S133A WT	2.26766												200403_Y134F_WT_008	WT	0.499788												200313_BDNF_DKO_003	BDNF DKO	0.617998												200403_S133A_WT_007	S133A WT	86.886
		200403_S133A_WT_008	S133A WT	NaN												200403_Y134F_WT_009	WT	1.25885												200313_BDNF_DKO_004	BDNF DKO	0.508267												200403_S133A_WT_008	S133A WT	132.199
		200403_S133A_WT_009	S133A WT	1.36274												200403_Y134F_WT_010	WT	1.11007												200313_BDNF_DKO_005	BDNF DKO	1.2667												200403_S133A_WT_009	S133A WT	64.329
		200403_S133A_WT_010	S133A WT	NaN												200317_Y134F_DKO_001	DKO	0.403848												200313_BDNF_DKO_006	BDNF DKO	0.879158												200403_S133A_WT_010	S133A WT	104.074
		200403_Y134F_DKO_001	Y134F DKO	1.37569												200317_Y134F_DKO_002	DKO	0.370798												200313_BDNF_DKO_007	BDNF DKO	0.603434												200403_Y134F_DKO_001	Y134F DKO	70.112
		200403_Y134F_DKO_002	Y134F DKO	1.85588												200317_Y134F_DKO_003	DKO	0.784434												200313_BDNF_DKO_008	BDNF DKO	0.884467												200403_Y134F_DKO_002	Y134F DKO	204.42
		200403_Y134F_DKO_003	Y134F DKO	1.79212												200317_Y134F_DKO_004	DKO	0.618824												200313_BDNF_DKO_009	BDNF DKO	0.51276												200403_Y134F_DKO_003	Y134F DKO	42.899
		200403_Y134F_DKO_004	Y134F DKO	4.82492												200317_Y134F_DKO_005	DKO	0.563081												200313_BDNF_DKO_010	BDNF DKO	0.95863												200403_Y134F_DKO_004	Y134F DKO	210.875
		200403_Y134F_DKO_005	Y134F DKO	2.76426												200317_Y134F_DKO_006	DKO	0.626659												200313_BDNF_WT_001	BDNF WT	0.986438												200403_Y134F_DKO_005	Y134F DKO	132.376
		200403_Y134F_DKO_006	Y134F DKO	2.41222												200317_Y134F_DKO_007	DKO	0.166352												200313_BDNF_WT_002	BDNF WT	1.13116												200403_Y134F_DKO_006	Y134F DKO	59.225
		200403_Y134F_DKO_007	Y134F DKO	2.34719												200317_Y134F_DKO_008	DKO	0.795657												200313_BDNF_WT_003	BDNF WT	1.08877												200403_Y134F_DKO_007	Y134F DKO	53.907
		200403_Y134F_DKO_008	Y134F DKO	1.81482												200317_Y134F_DKO_009	DKO	0.520662												200313_BDNF_WT_004	BDNF WT	1.03035												200403_Y134F_DKO_008	Y134F DKO	78.352
		200403_Y134F_DKO_009	Y134F DKO	5.11407												200317_Y134F_DKO_010	DKO	0.592348												200313_BDNF_WT_005	BDNF WT	0.683668												200403_Y134F_DKO_009	Y134F DKO	322.741
		200403_Y134F_DKO_010	Y134F DKO	1.61995												200317_Y134F_WT_001	WT	0.864367												200313_BDNF_WT_006	BDNF WT	1.08579												200403_Y134F_DKO_010	Y134F DKO	286.117
		200403_Y134F_WT_001	Y134F WT	9.59097												200317_Y134F_WT_002	WT	1.04138												200313_BDNF_WT_007	BDNF WT	1.06002												200403_Y134F_WT_001	Y134F WT	150.64
		200403_Y134F_WT_002	Y134F WT	2.33963												200317_Y134F_WT_003	WT	0.849938												200313_BDNF_WT_008	BDNF WT	1.19382												200403_Y134F_WT_002	Y134F WT	133.781
		200403_Y134F_WT_003	Y134F WT	3.75928												200317_Y134F_WT_004	WT	0.98358												200313_BDNF_WT_009	BDNF WT	1.04554												200403_Y134F_WT_003	Y134F WT	144.796
		200403_Y134F_WT_004	Y134F WT	3.16578												200317_Y134F_WT_005	WT	1.70165												200313_BDNF_WT_010	BDNF WT	1.05794												200403_Y134F_WT_004	Y134F WT	76.192
		200403_Y134F_WT_005	Y134F WT	6.66834												200317_Y134F_WT_006	WT	0.93118												200313_BDNF_WT_011	BDNF WT	1.55719												200403_Y134F_WT_005	Y134F WT	64.842
		200403_Y134F_WT_006	Y134F WT	3.82386												200317_Y134F_WT_007	WT	0.970948												200313_Naive_DKO_001	Naive DKO	1.30713												200403_Y134F_WT_006	Y134F WT	48.402
		200403_Y134F_WT_007	Y134F WT	5.93736												200317_Y134F_WT_008	WT	1.21427												200313_Naive_DKO_002	Naive DKO	0.716474												200403_Y134F_WT_007	Y134F WT	72.277
		200403_Y134F_WT_008	Y134F WT	1.71884												200317_Y134F_WT_009	WT	0.257599												200313_Naive_DKO_003	Naive DKO	0.698238												200403_Y134F_WT_008	Y134F WT	48.423
		200403_Y134F_WT_009	Y134F WT	3.78349												200317_Y134F_WT_010	WT	1.18509												200313_Naive_DKO_004	Naive DKO	0.850394												200403_Y134F_WT_009	Y134F WT	121.966
		200403_Y134F_WT_010	Y134F WT	6.51781												200403_S133A_DKO_001	WT	0.760494												200313_Naive_DKO_005	Naive DKO	0.789076												200403_Y134F_WT_010	Y134F WT	107.551
		200317_CaMK4_DKO_001	CaMK4 DKO	0.668801												200403_S133A_DKO_002	WT	0.749732												200313_Naive_DKO_006	Naive DKO	0.66725												200317_CaMK4_DKO_001	CaMK4 DKO	421.284
		200317_CaMK4_DKO_002	CaMK4 DKO	NaN												200403_S133A_DKO_003	WT	1.50198												200313_Naive_DKO_007	Naive DKO	0.57223												200317_CaMK4_DKO_002	CaMK4 DKO	110.682
		200317_CaMK4_DKO_003	CaMK4 DKO	NaN												200403_S133A_DKO_004	WT	0.722255												200313_Naive_DKO_008	Naive DKO	0.742792												200317_CaMK4_DKO_003	CaMK4 DKO	82.41
		200317_CaMK4_DKO_004	CaMK4 DKO	0.358441												200403_S133A_DKO_005	WT	0.756889												200313_Naive_DKO_009	Naive DKO	0.851039												200317_CaMK4_DKO_004	CaMK4 DKO	110.237
		200317_CaMK4_DKO_005	CaMK4 DKO	0.539773												200403_S133A_DKO_006	WT	1.64438												200313_Naive_DKO_010	Naive DKO	0.934446												200317_CaMK4_DKO_005	CaMK4 DKO	80.821
		200317_CaMK4_DKO_006	CaMK4 DKO	0.785438												200403_S133A_DKO_007	WT	0.538996												200313_Naive_WT_001	Naive WT	0.894291												200317_CaMK4_DKO_006	CaMK4 DKO	102.771
		200317_CaMK4_DKO_007	CaMK4 DKO	1.09												200403_S133A_DKO_008	WT	1.99085												200313_Naive_WT_002	Naive WT	1.08353												200317_CaMK4_DKO_007	CaMK4 DKO	62.734
		200317_CaMK4_DKO_008	CaMK4 DKO	NaN												200403_S133A_DKO_009	WT	0.681353												200313_Naive_WT_003	Naive WT	1.36021												200317_CaMK4_DKO_008	CaMK4 DKO	332.467
		200317_CaMK4_DKO_009	CaMK4 DKO	NaN												200403_S133A_DKO_010	WT	0.653061												200313_Naive_WT_004	Naive WT	1.20128												200317_CaMK4_DKO_009	CaMK4 DKO	76.144
		200317_CaMK4_DKO_010	CaMK4 DKO	1.51629												200403_S133A_WT_001	DKO	0.627632												200313_Naive_WT_005	Naive WT	0.949304												200317_CaMK4_DKO_010	CaMK4 DKO	145.312
		200317_CaMK4_WT_001	CaMK4 WT	0.522029												200403_S133A_WT_002	DKO	0.615719												200313_Naive_WT_006	Naive WT	0.910949												200317_CaMK4_WT_001	CaMK4 WT	145.704
		200317_CaMK4_WT_002	CaMK4 WT	NaN												200403_S133A_WT_003	DKO	0.936913												200313_Naive_WT_007	Naive WT	1.05354												200317_CaMK4_WT_002	CaMK4 WT	293.893
		200317_CaMK4_WT_003	CaMK4 WT	0.826676												200403_S133A_WT_004	DKO	1.0032												200313_Naive_WT_008	Naive WT	0.851655												200317_CaMK4_WT_003	CaMK4 WT	192.203
		200317_CaMK4_WT_004	CaMK4 WT	NaN												200403_S133A_WT_005	DKO	0.380958												200313_Naive_WT_009	Naive WT	0.683427												200317_CaMK4_WT_004	CaMK4 WT	268.013
		200317_CaMK4_WT_005	CaMK4 WT	0.998311												200403_S133A_WT_006	DKO	0.380451												200313_Naive_WT_010	Naive WT	1.01182												200317_CaMK4_WT_005	CaMK4 WT	111.937
		200317_CaMK4_WT_006	CaMK4 WT	0.758032												200403_S133A_WT_007	DKO	0.511511												200313_Nrgn_DKO_001	Nrgn DKO	0.919431												200317_CaMK4_WT_006	CaMK4 WT	134.594
		200317_CaMK4_WT_007	CaMK4 WT	1.22853												200403_S133A_WT_008	DKO	0.553799												200313_Nrgn_DKO_002	Nrgn DKO	0.759761												200317_CaMK4_WT_007	CaMK4 WT	136.937
		200317_CaMK4_WT_008	CaMK4 WT	NaN												200403_S133A_WT_009	DKO	0.74513												200313_Nrgn_DKO_003	Nrgn DKO	1.27352												200317_CaMK4_WT_008	CaMK4 WT	105.15
		200317_CaMK4_WT_009	CaMK4 WT	0.373008												200403_S133A_WT_010	DKO	0.941289												200313_Nrgn_DKO_004	Nrgn DKO	0.928006												200317_CaMK4_WT_009	CaMK4 WT	50.425
		200317_CaMK4_WT_010	CaMK4 WT	0.770928												200403_S133A_DKO_001	DKO	0.341867												200313_Nrgn_DKO_005	Nrgn DKO	1.26434												200317_CaMK4_WT_010	CaMK4 WT	119.914
		200317_KCl_DKO_001	KCl DKO	NaN												200403_S133A_DKO_002	DKO	0.456571												200313_Nrgn_DKO_006	Nrgn DKO	1.02048												200317_KCl_DKO_001	KCl DKO	115.799
		200317_KCl_DKO_002	KCl DKO	1.34739												200403_S133A_DKO_003	DKO	0.704137												200313_Nrgn_DKO_007	Nrgn DKO	1.20148												200317_KCl_DKO_002	KCl DKO	124.614
		200317_KCl_DKO_003	KCl DKO	1.05127												200403_S133A_DKO_004	DKO	0.472493												200313_Nrgn_DKO_008	Nrgn DKO	0.897781												200317_KCl_DKO_003	KCl DKO	242.709
		200317_KCl_DKO_004	KCl DKO	1.00862												200403_S133A_DKO_005	DKO	0.188946												200313_Nrgn_DKO_009	Nrgn DKO	0.802696												200317_KCl_DKO_004	KCl DKO	219.765
		200317_KCl_DKO_005	KCl DKO	0.933833												200403_S133A_DKO_006	DKO	1.18834												200313_Nrgn_DKO_010	Nrgn DKO	0.701646												200317_KCl_DKO_005	KCl DKO	154.277
		200317_KCl_DKO_006	KCl DKO	1.13198												200403_S133A_DKO_007	DKO	0.679491												200313_Nrgn_WT_001	Nrgn WT	0.541794												200317_KCl_DKO_006	KCl DKO	293.545
		200317_KCl_DKO_007	KCl DKO	0.891157												200403_S133A_DKO_008	DKO	0.864231												200313_Nrgn_WT_002	Nrgn WT	1.17751												200317_KCl_DKO_007	KCl DKO	356.645
		200317_KCl_DKO_008	KCl DKO	NaN												200403_S133A_DKO_009	DKO	0.694911												200313_Nrgn_WT_003	Nrgn WT	1.50166												200317_KCl_DKO_008	KCl DKO	160.961
		200317_KCl_DKO_009	KCl DKO	NaN												200403_S133A_DKO_010	DKO	0.493003												200313_Nrgn_WT_005	Nrgn WT	1.64694												200317_KCl_DKO_009	KCl DKO	150.224
		200317_KCl_DKO_010	KCl DKO	1.70063												200403_S133A_WT_001	WT	0.861499												200313_Nrgn_WT_006	Nrgn WT	0.789868												200317_KCl_DKO_010	KCl DKO	142.416
		200317_KCl_WT_001	KCl WT	0.658393												200403_S133A_WT_002	WT	1.61732												200313_Nrgn_WT_007	Nrgn WT	0.691317												200317_KCl_WT_001	KCl WT	228.413
		200317_KCl_WT_002	KCl WT	0.984105												200403_S133A_WT_003	WT	1.05599												200313_Nrgn_WT_008	Nrgn WT	0.791264												200317_KCl_WT_002	KCl WT	154.691
		200317_KCl_WT_003	KCl WT	0.716357												200403_S133A_WT_004	WT	1.40789												200313_Nrgn_WT_009	Nrgn WT	0.784531												200317_KCl_WT_003	KCl WT	113.343
		200317_KCl_WT_004	KCl WT	0.476267												200403_S133A_WT_005	WT	0.554952												200313_Nrgn_WT_010	Nrgn WT	0.867727												200317_KCl_WT_004	KCl WT	457.102
		200317_KCl_WT_005	KCl WT	0.876464												200403_S133A_WT_006	WT	2.04037												200313_Y134F_DKO_001	Y134F DKO	0.993318												200317_KCl_WT_005	KCl WT	34.311
		200317_KCl_WT_006	KCl WT	1.22802												200403_S133A_WT_007	WT	0.552048												200313_Y134F_DKO_002	Y134F DKO	1.2149												200317_KCl_WT_006	KCl WT	430.398
		200317_KCl_WT_007	KCl WT	NaN												200403_S133A_WT_008	WT	0.839953												200313_Y134F_DKO_003	Y134F DKO	2.30415												200317_KCl_WT_007	KCl WT	664.349
		200317_KCl_WT_008	KCl WT	0.701616												200403_S133A_WT_009	WT	0.408727												200313_Y134F_DKO_004	Y134F DKO	1.73948												200317_KCl_WT_008	KCl WT	769.204
		200317_KCl_WT_009	KCl WT	NaN												200403_S133A_WT_010	WT	0.661255												200313_Y134F_DKO_005	Y134F DKO	1.50408												200317_KCl_WT_009	KCl WT	224.156
		200317_KCl_WT_010	KCl WT	NaN												200317_S133A_DKO_001	DKO	0.281781												200313_Y134F_DKO_006	Y134F DKO	1.03101												200317_KCl_WT_010	KCl WT	509.433
		200317_Naive_DKO_001	Naive DKO	0.478078												200317_S133A_DKO_002	DKO	0.320093												200313_Y134F_DKO_007	Y134F DKO	1.1046												200317_Naive_DKO_001	Naive DKO	185.323
		200317_Naive_DKO_002	Naive DKO	0.523897												200317_S133A_DKO_003	DKO	0.382942												200313_Y134F_DKO_008	Y134F DKO	1.16214												200317_Naive_DKO_002	Naive DKO	53.264
		200317_Naive_DKO_003	Naive DKO	0.969989												200317_S133A_DKO_004	DKO	0.167557												200313_Y134F_DKO_009	Y134F DKO	0.873533												200317_Naive_DKO_003	Naive DKO	157.705
		200317_Naive_DKO_004	Naive DKO	0.312857												200317_S133A_DKO_005	DKO	0.126074												200313_Y134F_DKO_010	Y134F DKO	1.85297												200317_Naive_DKO_004	Naive DKO	72.373
		200317_Naive_DKO_005	Naive DKO	0.4679												200317_S133A_DKO_006	DKO	0.0996513												200313_Y134F_WT_001	Y134F WT	0.823559												200317_Naive_DKO_005	Naive DKO	93.01
		200317_Naive_DKO_006	Naive DKO	NaN												200317_S133A_DKO_007	DKO	0.715151												200313_Y134F_WT_002	Y134F WT	1.56358												200317_Naive_DKO_006	Naive DKO	153.958
		200317_Naive_DKO_007	Naive DKO	NaN												200317_S133A_DKO_008	DKO	0.413987												200313_Y134F_WT_003	Y134F WT	2.03937												200317_Naive_DKO_007	Naive DKO	152.378
		200317_Naive_DKO_008	Naive DKO	0.347819												200317_S133A_DKO_009	DKO	0.364845												200313_Y134F_WT_004	Y134F WT	1.02983												200317_Naive_DKO_008	Naive DKO	55.377
		200317_Naive_DKO_010	Naive DKO	1.40554												200317_S133A_DKO_010	DKO	0.215378												200313_Y134F_WT_005	Y134F WT	0.765685												200317_Naive_DKO_010	Naive DKO	184.174
		200317_Naive_WT_001	Naive WT	1.4235												200317_S133A_WT_001	WT	1.7035												200313_Y134F_WT_006	Y134F WT	0.458997												200317_Naive_WT_001	Naive WT	71.635
		200317_Naive_WT_002	Naive WT	1.49881												200317_S133A_WT_002	WT	1.35118												200313_Y134F_WT_007	Y134F WT	1.15234												200317_Naive_WT_002	Naive WT	302.214
		200317_Naive_WT_003	Naive WT	0.741803												200317_S133A_WT_003	WT	1.03785												200313_Y134F_WT_008	Y134F WT	1.01269												200317_Naive_WT_003	Naive WT	123.724
		200317_Naive_WT_004	Naive WT	1.16897												200317_S133A_WT_004	WT	0.645093												200313_Y134F_WT_009	Y134F WT	0.680536												200317_Naive_WT_004	Naive WT	112.494
		200317_Naive_WT_005	Naive WT	0.107283												200317_S133A_WT_005	WT	0.394819												200313_Y134F_WT_010	Y134F WT	1.51796												200317_Naive_WT_005	Naive WT	85.231
		200317_Naive_WT_006	Naive WT	1.05963												200317_S133A_WT_006	WT	1.6778												200327_BDNFAb_DKO_001	BDNFAb DKO	0.956849												200317_Naive_WT_006	Naive WT	580.783
		200317_Naive_WT_007	Naive WT	NaN												200317_S133A_WT_007	WT	0.524833												200327_BDNFAb_DKO_002	BDNFAb DKO	0.790706												200317_Naive_WT_007	Naive WT	228.514
		200317_Naive_WT_008	Naive WT	NaN												200317_S133A_WT_008	WT	0.544247												200327_BDNFAb_DKO_003	BDNFAb DKO	1.06373												200317_Naive_WT_008	Naive WT	208.221
		200317_Naive_WT_009	Naive WT	NaN												200317_S133A_WT_009	WT	0.678624												200327_BDNFAb_DKO_004	BDNFAb DKO	0.671427												200317_Naive_WT_009	Naive WT	351.933
		200317_Naive_WT_010	Naive WT	NaN												200317_S133A_WT_010	WT	1.13931												200327_BDNFAb_DKO_005	BDNFAb DKO	1.01261												200317_Naive_WT_010	Naive WT	212.265
		200317_Nrgn_DKO_001	Nrgn DKO	1.08549												200317_S133A_WT_011	WT	1.30273												200327_BDNFAb_DKO_006	BDNFAb DKO	0.705788												200317_Nrgn_DKO_001	Nrgn DKO	222.478
		200317_Nrgn_DKO_002	Nrgn DKO	NaN																										200327_BDNFAb_DKO_007	BDNFAb DKO	0.739641												200317_Nrgn_DKO_002	Nrgn DKO	140.14
		200317_Nrgn_DKO_003	Nrgn DKO	NaN																										200327_BDNFAb_DKO_008	BDNFAb DKO	0.576852												200317_Nrgn_DKO_003	Nrgn DKO	127.307
		200317_Nrgn_DKO_004	Nrgn DKO	0.663019																										200327_BDNFAb_DKO_009	BDNFAb DKO	1.10391												200317_Nrgn_DKO_004	Nrgn DKO	136.822
		200317_Nrgn_DKO_005	Nrgn DKO	NaN																										200327_BDNFAb_DKO_010	BDNFAb DKO	0.78349												200317_Nrgn_DKO_005	Nrgn DKO	142.304
		200317_Nrgn_DKO_006	Nrgn DKO	1.00912																										200327_BDNFAb_WT_001	BDNFAb WT	0.775998												200317_Nrgn_DKO_006	Nrgn DKO	227.715
		200317_Nrgn_DKO_007	Nrgn DKO	1.1849																										200327_BDNFAb_WT_002	BDNFAb WT	1.01159												200317_Nrgn_DKO_007	Nrgn DKO	99.574
		200317_Nrgn_DKO_008	Nrgn DKO	NaN																										200327_BDNFAb_WT_003	BDNFAb WT	0.868281												200317_Nrgn_DKO_008	Nrgn DKO	36.957
		200317_Nrgn_DKO_009	Nrgn DKO	NaN																										200327_BDNFAb_WT_004	BDNFAb WT	0.712623												200317_Nrgn_DKO_009	Nrgn DKO	123.035
		200317_Nrgn_DKO_010	Nrgn DKO	0.954156																										200327_BDNFAb_WT_005	BDNFAb WT	0.710606												200317_Nrgn_DKO_010	Nrgn DKO	63.052
		200317_Nrgn_WT_001	Nrgn WT	1.37394																										200327_BDNFAb_WT_006	BDNFAb WT	0.517551												200317_Nrgn_WT_001	Nrgn WT	171.208
		200317_Nrgn_WT_002	Nrgn WT	NaN																										200327_BDNF_DKO_001	BDNF DKO	0.599774												200317_Nrgn_WT_002	Nrgn WT	183.516
		200317_Nrgn_WT_003	Nrgn WT	1.30056																										200327_BDNF_DKO_002	BDNF DKO	0.72194												200317_Nrgn_WT_003	Nrgn WT	358.65
		200317_Nrgn_WT_004	Nrgn WT	1.24012																										200327_BDNF_DKO_003	BDNF DKO	0.637829												200317_Nrgn_WT_004	Nrgn WT	196.599
		200317_Nrgn_WT_005	Nrgn WT	1.05651																										200327_BDNF_DKO_004	BDNF DKO	0.797286												200317_Nrgn_WT_005	Nrgn WT	218.629
		200317_Nrgn_WT_006	Nrgn WT	0.792632																										200327_BDNF_DKO_005	BDNF DKO	0.788223												200317_Nrgn_WT_006	Nrgn WT	128.243
		200317_Nrgn_WT_007	Nrgn WT	NaN																										200327_BDNF_DKO_006	BDNF DKO	1.00647												200317_Nrgn_WT_007	Nrgn WT	124.147
		200317_Nrgn_WT_008	Nrgn WT	NaN																										200327_BDNF_DKO_007	BDNF DKO	1.08247												200317_Nrgn_WT_008	Nrgn WT	370.831
		200317_Nrgn_WT_009	Nrgn WT	NaN																										200327_BDNF_DKO_008	BDNF DKO	0.625519												200317_Nrgn_WT_009	Nrgn WT	84.382
		200317_Nrgn_WT_010	Nrgn WT	NaN																										200327_BDNF_DKO_009	BDNF DKO	0.535358												200317_Nrgn_WT_010	Nrgn WT	163.833
		200317_S133A_DKO_001	S133A DKO	1.1271																										200327_BDNF_DKO_010	BDNF DKO	0.568086												200317_S133A_DKO_001	S133A DKO	86.029
		200317_S133A_DKO_002	S133A DKO	0.829107																										200327_BDNF_WT_001	BDNF WT	0.803505												200317_S133A_DKO_002	S133A DKO	97.726
		200317_S133A_DKO_003	S133A DKO	0.776226																										200327_BDNF_WT_002	BDNF WT	1.34805												200317_S133A_DKO_003	S133A DKO	116.914
		200317_S133A_DKO_004	S133A DKO	0.78859																										200327_BDNF_WT_003	BDNF WT	0.97663												200317_S133A_DKO_004	S133A DKO	51.156
		200317_S133A_DKO_005	S133A DKO	0.76083																										200327_BDNF_WT_004	BDNF WT	0.939148												200317_S133A_DKO_005	S133A DKO	38.491
		200317_S133A_DKO_006	S133A DKO	1.28898																										200327_BDNF_WT_005	BDNF WT	1.43902												200317_S133A_DKO_006	S133A DKO	30.424
		200317_S133A_DKO_007	S133A DKO	NaN																										200327_BDNF_WT_006	BDNF WT	1.38061												200317_S133A_DKO_007	S133A DKO	218.339
		200317_S133A_DKO_008	S133A DKO	1.23086																										200327_BDNF_WT_007	BDNF WT	0.868748												200317_S133A_DKO_008	S133A DKO	126.392
		200317_S133A_DKO_009	S133A DKO	0.615747																										200327_BDNF_WT_008	BDNF WT	0.633881												200317_S133A_DKO_009	S133A DKO	111.389
		200317_S133A_DKO_010	S133A DKO	0.945347																										200327_BDNF_WT_009	BDNF WT	0.623736												200317_S133A_DKO_010	S133A DKO	65.756
		200317_S133A_WT_001	S133A WT	NaN																										200327_BDNF_WT_010	BDNF WT	0.870806												200317_S133A_WT_001	S133A WT	520.087
		200317_S133A_WT_002	S133A WT	NaN																										200327_Naive_DKO_001	Naive DKO	0.647613												200317_S133A_WT_002	S133A WT	412.523
		200317_S133A_WT_003	S133A WT	NaN																										200327_Naive_DKO_002	Naive DKO	0.817152												200317_S133A_WT_003	S133A WT	316.86
		200317_S133A_WT_004	S133A WT	NaN																										200327_Naive_DKO_003	Naive DKO	0.802189												200317_S133A_WT_004	S133A WT	196.95
		200317_S133A_WT_005	S133A WT	0.552726																										200327_Naive_DKO_004	Naive DKO	0.766256												200317_S133A_WT_005	S133A WT	120.54
		200317_S133A_WT_006	S133A WT	NaN																										200327_Naive_DKO_005	Naive DKO	0.84035												200317_S133A_WT_006	S133A WT	512.241
		200317_S133A_WT_007	S133A WT	NaN																										200327_Naive_DKO_006	Naive DKO	1.0312												200317_S133A_WT_007	S133A WT	160.234
		200317_S133A_WT_008	S133A WT	NaN																										200327_Naive_DKO_007	Naive DKO	0.721494												200317_S133A_WT_008	S133A WT	166.161
		200317_S133A_WT_009	S133A WT	NaN																										200327_Naive_DKO_008	Naive DKO	0.815454												200317_S133A_WT_009	S133A WT	207.187
		200317_S133A_WT_010	S133A WT	NaN																										200327_Naive_DKO_009	Naive DKO	0.620085												200317_S133A_WT_010	S133A WT	347.837
		200317_S133A_WT_011	S133A WT	1.0187																										200327_Naive_DKO_010	Naive DKO	0.636216												200317_S133A_WT_011	S133A WT	397.731
		200317_Y134F_DKO_001	Y134F DKO	NaN																										200327_Naive_WT_001	Naive WT	0.564902												200317_Y134F_DKO_001	Y134F DKO	100.87
		200317_Y134F_DKO_002	Y134F DKO	NaN																										200327_Naive_WT_002	Naive WT	1.16801												200317_Y134F_DKO_002	Y134F DKO	92.615
		200317_Y134F_DKO_003	Y134F DKO	NaN																										200327_Naive_WT_003	Naive WT	1.29064												200317_Y134F_DKO_003	Y134F DKO	195.93
		200317_Y134F_DKO_004	Y134F DKO	0.588522																										200327_Naive_WT_004	Naive WT	1.19189												200317_Y134F_DKO_004	Y134F DKO	154.565
		200317_Y134F_DKO_005	Y134F DKO	NaN																										200327_Naive_WT_005	Naive WT	0.6238												200317_Y134F_DKO_005	Y134F DKO	140.642
		200317_Y134F_DKO_006	Y134F DKO	1.13797																										200327_Naive_WT_006	Naive WT	0.718693												200317_Y134F_DKO_006	Y134F DKO	156.522
		200317_Y134F_DKO_007	Y134F DKO	4.10402																										200327_Naive_WT_007	Naive WT	0.740893												200317_Y134F_DKO_007	Y134F DKO	41.55
		200317_Y134F_DKO_008	Y134F DKO	NaN																										200327_Naive_WT_008	Naive WT	1.61282												200317_Y134F_DKO_008	Y134F DKO	198.733
		200317_Y134F_DKO_009	Y134F DKO	1.16729																										200327_Naive_WT_009	Naive WT	0.856735												200317_Y134F_DKO_009	Y134F DKO	130.047
		200317_Y134F_DKO_010	Y134F DKO	1.98787																										200327_Naive_WT_010	Naive WT	1.23162												200317_Y134F_DKO_010	Y134F DKO	147.952
		200317_Y134F_WT_001	Y134F WT	NaN																										200327_Nrgn_DKO_001	Nrgn DKO	0.77776												200317_Y134F_WT_001	Y134F WT	215.895
		200317_Y134F_WT_002	Y134F WT	6.1525																										200327_Nrgn_DKO_002	Nrgn DKO	0.974211												200317_Y134F_WT_002	Y134F WT	260.109
		200317_Y134F_WT_003	Y134F WT	0.538495																										200327_Nrgn_DKO_003	Nrgn DKO	1.03109												200317_Y134F_WT_003	Y134F WT	212.291
		200317_Y134F_WT_004	Y134F WT	NaN																										200327_Nrgn_DKO_004	Nrgn DKO	0.587082												200317_Y134F_WT_004	Y134F WT	245.671
		200317_Y134F_WT_005	Y134F WT	0.892432																										200327_Nrgn_DKO_005	Nrgn DKO	0.680914												200317_Y134F_WT_005	Y134F WT	425.024
		200317_Y134F_WT_006	Y134F WT	0.704774																										200327_Nrgn_DKO_006	Nrgn DKO	1.13874												200317_Y134F_WT_006	Y134F WT	232.583
		200317_Y134F_WT_007	Y134F WT	2.12082																										200327_Nrgn_DKO_007	Nrgn DKO	1.26683												200317_Y134F_WT_007	Y134F WT	242.516
		200317_Y134F_WT_008	Y134F WT	NaN																										200327_Nrgn_DKO_008	Nrgn DKO	0.676223												200317_Y134F_WT_008	Y134F WT	303.291
		200317_Y134F_WT_009	Y134F WT	1.84389																										200327_Nrgn_DKO_009	Nrgn DKO	0.88596												200317_Y134F_WT_009	Y134F WT	64.341
		200317_Y134F_WT_010	Y134F WT	0.928428																										200327_Nrgn_DKO_010	Nrgn DKO	0.685795												200317_Y134F_WT_010	Y134F WT	296.002
																														200327_Nrgn_WT_001	Nrgn WT	1.14878
																														200327_Nrgn_WT_002	Nrgn WT	1.83973
																														200327_Nrgn_WT_003	Nrgn WT	2.19606
																														200327_Nrgn_WT_004	Nrgn WT	0.760589
																														200327_Nrgn_WT_005	Nrgn WT	0.835935
																														200327_Nrgn_WT_006	Nrgn WT	0.785124
																														200327_Nrgn_WT_007	Nrgn WT	0.553335
																														200327_Nrgn_WT_008	Nrgn WT	0.8537
																														200327_Nrgn_WT_009	Nrgn WT	0.781007
																														200327_Nrgn_WT_010	Nrgn WT	0.999955
																														200327_Y134F_DKO_001	Y134F DKO	0.667649
																														200327_Y134F_DKO_002	Y134F DKO	0.766235
																														200327_Y134F_DKO_003	Y134F DKO	0.795333
																														200327_Y134F_DKO_004	Y134F DKO	1.12172
																														200327_Y134F_DKO_005	Y134F DKO	0.619406
																														200327_Y134F_DKO_006	Y134F DKO	0.770034
																														200327_Y134F_DKO_007	Y134F DKO	0.825132
																														200327_Y134F_DKO_008	Y134F DKO	0.859239
																														200327_Y134F_DKO_009	Y134F DKO	0.48771
																														200327_Y134F_DKO_010	Y134F DKO	0.6193
																														200327_Y134F_WT_001	Y134F WT	0.707826
																														200327_Y134F_WT_002	Y134F WT	0.826087
																														200327_Y134F_WT_003	Y134F WT	0.572755
																														200327_Y134F_WT_004	Y134F WT	0.834662
																														200327_Y134F_WT_005	Y134F WT	0.802231
																														200327_Y134F_WT_006	Y134F WT	0.982509
																														200327_Y134F_WT_007	Y134F WT	0.836126
																														200327_Y134F_WT_008	Y134F WT	0.422976
																														200327_Y134F_WT_009	Y134F WT	0.593003
																														200327_Y134F_WT_010	Y134F WT	0.538988
[truncated: 7 more columns]

## Sheet: Figure8
Fig 8 - βCaMKII activity controls neuropeptides levels
	Fig 8B - Synaptic ChgB intensity														Fig 8C - Synaptic BDNF intensity
		Cell_ID	Condition	Values		Condition	Mean	StD	SEM	Median	IQR	n	N			Cell_ID	Condition	Values		Condition	Mean	StD	SEM	Median	IQR	n	N
		190215_ChgB_DKOaCA_001	DKOaCA	0.29453		WT	1	0.4422	0.0807	0.8919	0.2234	30	3			190219_bdnf_cs1_001	WT	2.33703		WT	1	0.5865	0.1071	0.8104	0.2194	30	3
		190215_ChgB_DKOaCA_002	DKOaCA	0.422234		DKO	0.7336	0.3236	0.0591	0.6512	0.1459	30	3			190219_bdnf_cs1_002	WT	1.53707		DKO	0.5264	0.2207	0.0403	0.5009	0.0702	30	3
		190215_ChgB_DKOaCA_003	DKOaCA	0.466133		DKOa	0.7651	0.5964	0.1089	0.6127	0.1232	30	3			190219_bdnf_cs1_003	WT	0.992113		DKOa	0.5291	0.228	0.0416	0.5076	0.0835	30	3
		190215_ChgB_DKOaCA_004	DKOaCA	0.166837		DKOaCA	0.7002	0.4366	0.0797	0.5935	0.1263	30	3			190219_bdnf_cs1_004	WT	0.792589		DKOaCA	0.5703	0.2495	0.0463	0.5358	0.0915	29	3
		190215_ChgB_DKOaCA_005	DKOaCA	0.344417		DKOaKD	0.7028	0.4843	0.0899	0.5629	0.1645	29	3			190219_bdnf_cs1_005	WT	0.691941		DKOaKD	0.6352	0.3452	0.063	0.6049	0.106	30	3
		190215_ChgB_DKOaCA_006	DKOaCA	0.314839		DKOb	1.1023	0.8619	0.1574	0.7892	0.2911	30	3			190219_bdnf_cs1_006	WT	1.17125		DKOb	0.6356	0.4039	0.0737	0.5417	0.1337	30	3
		190215_ChgB_DKOaCA_007	DKOaCA	0.490933		DKObCA	0.986	0.7513	0.1372	0.7038	0.2953	30	3			190219_bdnf_cs1_007	WT	1.01622		DKObCA	0.8426	0.3952	0.0722	0.7005	0.1404	30	3
		190215_ChgB_DKOaCA_008	DKOaCA	0.203012		DKObKD	0.7132	0.4199	0.0767	0.6298	0.0907	30	3			190219_bdnf_cs1_008	WT	0.318921		DKObKD	0.6075	0.2404	0.0439	0.6377	0.0835	30	3
		190215_ChgB_DKOaCA_009	DKOaCA	0.221981												190219_bdnf_cs1_009	WT	0.392993
		190215_ChgB_DKOaCA_010	DKOaCA	0.710234												190219_bdnf_cs1_010	WT	0.749876
		190215_ChgB_DKOaKD_001	DKOaKD	0.150557												190219_bdnf_cs2_001	DKO	0.509547
		190215_ChgB_DKOaKD_002	DKOaKD	0.138295												190219_bdnf_cs2_002	DKO	0.331887
		190215_ChgB_DKOaKD_003	DKOaKD	0.33629												190219_bdnf_cs2_003	DKO	0.268727
		190215_ChgB_DKOaKD_004	DKOaKD	0.281906												190219_bdnf_cs2_004	DKO	0.185141
		190215_ChgB_DKOaKD_005	DKOaKD	0.508358												190219_bdnf_cs2_005	DKO	0.487704
		190215_ChgB_DKOaKD_006	DKOaKD	0.360265												190219_bdnf_cs2_006	DKO	0.430241
		190215_ChgB_DKOaKD_008	DKOaKD	0.473691												190219_bdnf_cs2_007	DKO	0.360536
		190215_ChgB_DKOaKD_009	DKOaKD	0.259881												190219_bdnf_cs2_008	DKO	0.546091
		190215_ChgB_DKOaKD_010	DKOaKD	0.207053												190219_bdnf_cs2_009	DKO	0.172118
		190215_ChgB_DKOa_001	DKOa	0.59618												190219_bdnf_cs2_010	DKO	0.283177
		190215_ChgB_DKOa_002	DKOa	0.656267												190219_bdnf_cs3_001	DKOb	0.606774
		190215_ChgB_DKOa_003	DKOa	0.270972												190219_bdnf_cs3_002	DKOb	0.263049
		190215_ChgB_DKOa_004	DKOa	0.482294												190219_bdnf_cs3_003	DKOb	1.8649
		190215_ChgB_DKOa_005	DKOa	0.246879												190219_bdnf_cs3_004	DKOb	0.205172
		190215_ChgB_DKOa_006	DKOa	0.212553												190219_bdnf_cs3_005	DKOb	0.282618
		190215_ChgB_DKOa_007	DKOa	0.265718												190219_bdnf_cs3_006	DKOb	0.528711
		190215_ChgB_DKOa_008	DKOa	0.398969				Low CI	Estimate	High CI	p-val					190219_bdnf_cs3_007	DKOb	0.772963
		190215_ChgB_DKOa_009	DKOa	0.252991		WT	DKO	0.67888	35.667	70.654	0.045717	*	0.0212257	*		190219_bdnf_cs3_008	DKOb	0.447409				Low CI	Estimate	High CI	p-val
		190215_ChgB_DKOa_010	DKOa	0.335716		WT	DKOa	11.946	46.933	81.921	0.0085602	**	0.00397438	**		190219_bdnf_cs3_009	DKOb	0.32324		WT	DKO	34.379	69.367	104.35	0.00010199	***	4.73525e-05	***
		190215_ChgB_DKObCA_001	DKObCA	0.241628		WT	DKOb	-24.854	10.133	45.121	0.57027	n.s	0.264768	n.s		190219_bdnf_cs3_010	DKOb	0.535681		WT	DKOa	35.146	70.133	105.12	8.5383e-05	***	3.96421e-05	***
		190215_ChgB_DKObCA_002	DKObCA	0.377172		WT	DKOaCA	11.812	46.8	81.788	0.0087501	**	0.00406255	**		190219_bdnf_cs4_001	DKOa	0.288383		WT	DKOb	19.846	54.833	89.821	0.0021286	**	0.000988279	***
		190215_ChgB_DKObCA_003	DKObCA	0.661344		WT	DKOaKD	16.018	51.306	86.594	0.0043773	**	0.00203232	**		190219_bdnf_cs4_002	DKOa	0.620742		WT	DKOaCA	23.227	58.515	93.803	0.001154	**	0.000535786	***
		190215_ChgB_DKObCA_004	DKObCA	0.16203		WT	DKObCA	-10.954	24.033	59.021	0.1782	n.s	0.0827357	n.s		190219_bdnf_cs4_003	DKOa	0.312559		WT	DKOaKD	11.746	46.733	81.721	0.0088464	**	0.00410726	**
		190215_ChgB_DKObCA_005	DKObCA	0.240184		WT	DKObKD	7.8456	42.833	77.821	0.016419	*	0.00762311	**		190219_bdnf_cs4_004	DKOa	0.281423		WT	DKObCA	-27.521	7.4667	42.454	0.67575	n.s	0.313741	n.s
		190215_ChgB_DKObCA_006	DKObCA	0.85181		DKO	DKOa	-23.721	11.267	46.254	0.52795	n.s	0.24512	n.s		190219_bdnf_cs4_005	DKOa	0.807145		WT	DKObKD	10.979	45.967	80.954	0.010024	*	0.004654	**
		190215_ChgB_DKObCA_007	DKObCA	0.378846		DKO	DKOb	-60.521	-25.533	9.4544	0.15262	n.s	0.0708593	n.s		190219_bdnf_cs4_006	DKOa	0.406016		DKO	DKOa	-34.221	0.76667	35.754	0.96574	n.s	0.448379	n.s
		190215_ChgB_DKObCA_008	DKObCA	0.545154		DKO	DKOaCA	-23.854	11.133	46.121	0.53284	n.s	0.24739	n.s		190219_bdnf_cs4_007	DKOa	0.32939		DKO	DKOb	-49.521	-14.533	20.454	0.41557	n.s	0.192943	n.s
		190215_ChgB_DKObCA_009	DKObCA	0.620054		DKO	DKOaKD	-19.649	15.639	50.927	0.38505	n.s	0.178773	n.s		190219_bdnf_cs4_008	DKOa	0.281509		DKO	DKOaCA	-46.14	-10.852	24.436	0.54669	n.s	0.25382	n.s
		190215_ChgB_DKObCA_010	DKObCA	1.12342		DKO	DKObCA	-46.621	-11.633	23.354	0.51461	n.s	0.238926	n.s		190219_bdnf_cs4_009	DKOa	0.534861		DKO	DKOaKD	-57.621	-22.633	12.354	0.20484	n.s	0.0951043	n.s
		190215_ChgB_DKObKD_001	DKObKD	0.397392		DKO	DKObKD	-27.821	7.1667	42.154	0.68808	n.s	0.319466	n.s		190219_bdnf_cs4_010	DKOa	0.364276		DKO	DKObCA	-96.888	-61.9	-26.912	0.00052523	***	0.000243857	***
		190215_ChgB_DKObKD_002	DKObKD	0.1817		DKOa	DKOb	-71.788	-36.8	-1.8122	0.039257	*	0.0182265	*		190219_bdnf_cs5_001	DKOaKD	0.170122		DKO	DKObKD	-58.388	-23.4	11.588	0.18991	n.s	0.0881725	n.s
		190215_ChgB_DKObKD_003	DKObKD	0.25439		DKOa	DKOaCA	-35.121	-0.13333	34.854	0.99404	n.s	0.461519	n.s		190219_bdnf_cs5_002	DKOaKD	1.84326		DKOa	DKOb	-50.288	-15.3	19.688	0.3914	n.s	0.181721	n.s
		190215_ChgB_DKObKD_004	DKObKD	0.560759		DKOa	DKOaKD	-30.916	4.3724	39.661	0.80812	n.s	0.375199	n.s		190219_bdnf_cs5_003	DKOaKD	0.394208		DKOa	DKOaCA	-46.907	-11.618	23.67	0.51873	n.s	0.240839	n.s
		190215_ChgB_DKObKD_005	DKObKD	0.626592		DKOa	DKObCA	-57.888	-22.9	12.088	0.19955	n.s	0.0926482	n.s		190219_bdnf_cs5_004	DKOaKD	0.401592		DKOa	DKOaKD	-58.388	-23.4	11.588	0.18991	n.s	0.0881725	n.s
		190215_ChgB_DKObKD_006	DKObKD	0.205027		DKOa	DKObKD	-39.088	-4.1	30.888	0.81834	n.s	0.379944	n.s		190219_bdnf_cs5_005	DKOaKD	0.335386		DKOa	DKObCA	-97.654	-62.667	-27.679	0.00044727	***	0.000207661	***
		190215_ChgB_DKObKD_007	DKObKD	0.769396		DKOb	DKOaCA	1.6789	36.667	71.654	0.039974	*	0.0185594	*		190219_bdnf_cs5_006	DKOaKD	0.484812		DKOa	DKObKD	-59.154	-24.167	10.821	0.17581	n.s	0.0816261	n.s
		190215_ChgB_DKObKD_008	DKObKD	0.620439		DKOb	DKOaKD	5.8843	41.172	76.461	0.022208	*	0.0103109	*		190219_bdnf_cs5_007	DKOaKD	0.713852		DKOb	DKOaCA	-31.607	3.6816	38.97	0.83798	n.s	0.389062	n.s
		190215_ChgB_DKObKD_009	DKObKD	0.33432		DKOb	DKObCA	-21.088	13.9	48.888	0.43618	n.s	0.202512	n.s		190219_bdnf_cs5_008	DKOaKD	0.452085		DKOb	DKOaKD	-43.088	-8.1	26.888	0.65001	n.s	0.30179	n.s
		190215_ChgB_DKObKD_010	DKObKD	0.880494		DKOb	DKObKD	-2.2878	32.7	67.688	0.06698	n.s	0.0310979	*		190219_bdnf_cs5_009	DKOaKD	0.595958		DKOb	DKObCA	-82.354	-47.367	-12.379	0.0079683	**	0.00369957	**
		190215_ChgB_DKOb_001	DKOb	0.738912		DKOaCA	DKOaKD	-30.782	4.5057	39.794	0.80239	n.s	0.372538	n.s		190219_bdnf_cs5_010	DKOaKD	0.08857		DKOb	DKObKD	-43.854	-8.8667	26.121	0.6194	n.s	0.287579	n.s
		190215_ChgB_DKOb_002	DKOb	0.480445		DKOaCA	DKObCA	-57.754	-22.767	12.221	0.20218	n.s	0.0938693	n.s		190219_bdnf_cs6_001	DKObKD	0.330971		DKOaCA	DKOaKD	-47.07	-11.782	23.507	0.51287	n.s	0.238118	n.s
		190215_ChgB_DKOb_003	DKOb	0.284637		DKOaCA	DKObKD	-38.954	-3.9667	31.021	0.82415	n.s	0.382641	n.s		190219_bdnf_cs6_002	DKObKD	0.569024		DKOaCA	DKObCA	-86.336	-51.048	-15.76	0.0045781	**	0.00212555	**
		190215_ChgB_DKOb_004	DKOb	0.615504		DKOaKD	DKObCA	-62.561	-27.272	8.0157	0.12983	n.s	0.0602782	n.s		190219_bdnf_cs6_003	DKObKD	0.486768		DKOaCA	DKObKD	-47.836	-12.548	22.74	0.48583	n.s	0.225564	n.s
		190215_ChgB_DKOb_005	DKOb	0.864871		DKOaKD	DKObKD	-43.761	-8.4724	26.816	0.63795	n.s	0.296191	n.s		190219_bdnf_cs6_004	DKObKD	0.161311		DKOaKD	DKObCA	-74.254	-39.267	-4.2789	0.027831	*	0.0129215	*
		190215_ChgB_DKOb_006	DKOb	1.05934		DKObCA	DKObKD	-16.188	18.8	53.788	0.29227	n.s	0.135697	n.s		190219_bdnf_cs6_005	DKObKD	0.391162		DKOaKD	DKObKD	-35.754	-0.76667	34.221	0.96574	n.s	0.448379	n.s
		190215_ChgB_DKOb_007	DKOb	0.661391												190219_bdnf_cs6_006	DKObKD	0.435389		DKObCA	DKObKD	3.5122	38.5	73.488	0.031028	*	0.0144059	*
		190215_ChgB_DKOb_008	DKOb	0.796287												190219_bdnf_cs6_007	DKObKD	0.574779
		190215_ChgB_DKOb_009	DKOb	0.433203												190219_bdnf_cs6_008	DKObKD	0.224211
		190215_ChgB_DKOb_010	DKOb	0.396587												190219_bdnf_cs6_009	DKObKD	0.335444
		190215_ChgB_DKO_001	DKO	0.453424												190219_bdnf_cs6_010	DKObKD	0.678995
		190215_ChgB_DKO_002	DKO	0.97994												190219_bdnf_cs7_001	DKObCA	0.696867
		190215_ChgB_DKO_003	DKO	0.428943												190219_bdnf_cs7_002	DKObCA	0.759091
		190215_ChgB_DKO_004	DKO	0.774653												190219_bdnf_cs7_003	DKObCA	0.669008
		190215_ChgB_DKO_005	DKO	0.471224												190219_bdnf_cs7_004	DKObCA	0.693907
		190215_ChgB_DKO_006	DKO	0.534817												190219_bdnf_cs7_005	DKObCA	1.32066
		190215_ChgB_DKO_007	DKO	0.490332												190219_bdnf_cs7_006	DKObCA	0.47522
		190215_ChgB_DKO_008	DKO	0.632666												190219_bdnf_cs7_007	DKObCA	0.787394
		190215_ChgB_DKO_009	DKO	0.66974												190219_bdnf_cs7_008	DKObCA	0.495348
		190215_ChgB_DKO_010	DKO	0.434614												190219_bdnf_cs7_009	DKObCA	0.702275
		190215_ChgB_WT_001	WT	0.476614												190219_bdnf_cs7_010	DKObCA	0.698756
		190215_ChgB_WT_002	WT	0.810603												190219_bdnf_cs8_001	DKOaCA	0.330836
		190215_ChgB_WT_003	WT	0.650717												190219_bdnf_cs8_002	DKOaCA	0.709003
		190215_ChgB_WT_004	WT	1.82922												190219_bdnf_cs8_003	DKOaCA	0.187927
		190215_ChgB_WT_005	WT	0.423364												190219_bdnf_cs8_004	DKOaCA	0.386573
		190215_ChgB_WT_006	WT	0.593417												190219_bdnf_cs8_005	DKOaCA	0.410123
		190215_ChgB_WT_007	WT	1.59256												190219_bdnf_cs8_006	DKOaCA	0.339165
		190215_ChgB_WT_008	WT	1.77253												190219_bdnf_cs8_007	DKOaCA	0.447487
		190215_ChgB_WT_009	WT	1.10325												190219_bdnf_cs8_008	DKOaCA	0.640503
		190215_ChgB_WT_010	WT	0.747725												190219_bdnf_cs8_009	DKOaCA	0.339733
		190305_ChgB_DKOaCA_001	DKOaCA	0.41441												190305_BDNF_cs1_001	WT	0.925985
		190305_ChgB_DKOaCA_002	DKOaCA	0.729135												190305_BDNF_cs1_002	WT	1.55099
		190305_ChgB_DKOaCA_003	DKOaCA	0.465442												190305_BDNF_cs1_003	WT	1.04774
		190305_ChgB_DKOaCA_004	DKOaCA	1.02202												190305_BDNF_cs1_004	WT	1.75644
		190305_ChgB_DKOaCA_005	DKOaCA	0.497757												190305_BDNF_cs1_005	WT	0.795343
		190305_ChgB_DKOaCA_006	DKOaCA	0.737406												190305_BDNF_cs1_006	WT	1.32388
		190305_ChgB_DKOaCA_007	DKOaCA	0.565858												190305_BDNF_cs1_007	WT	0.759027
		190305_ChgB_DKOaCA_008	DKOaCA	0.384892												190305_BDNF_cs1_008	WT	1.08558
		190305_ChgB_DKOaCA_009	DKOaCA	0.784346												190305_BDNF_cs1_009	WT	0.317245
		190305_ChgB_DKOaCA_010	DKOaCA	0.798139												190305_BDNF_cs1_010	WT	0.437771
		190305_ChgB_DKOaKD_001	DKOaKD	0.67441												190305_BDNF_cs2_001	DKO	0.511088
		190305_ChgB_DKOaKD_002	DKOaKD	0.811594												190305_BDNF_cs2_002	DKO	0.548671
		190305_ChgB_DKOaKD_003	DKOaKD	0.381883												190305_BDNF_cs2_003	DKO	0.46949
		190305_ChgB_DKOaKD_004	DKOaKD	0.338792												190305_BDNF_cs2_004	DKO	0.441187
		190305_ChgB_DKOaKD_005	DKOaKD	0.331534												190305_BDNF_cs2_005	DKO	0.61586
		190305_ChgB_DKOaKD_006	DKOaKD	0.683255												190305_BDNF_cs2_006	DKO	0.910264
		190305_ChgB_DKOaKD_007	DKOaKD	0.874487												190305_BDNF_cs2_007	DKO	1.04521
		190305_ChgB_DKOaKD_008	DKOaKD	0.562928												190305_BDNF_cs2_008	DKO	0.378836
		190305_ChgB_DKOaKD_009	DKOaKD	0.442608												190305_BDNF_cs2_009	DKO	0.74277
		190305_ChgB_DKOaKD_010	DKOaKD	0.576815												190305_BDNF_cs2_010	DKO	0.36598
		190305_ChgB_DKOa_001	DKOa	0.707133												190305_BDNF_cs3_001	DKOb	1.21662
		190305_ChgB_DKOa_002	DKOa	0.828717												190305_BDNF_cs3_002	DKOb	0.766398
		190305_ChgB_DKOa_003	DKOa	0.73728												190305_BDNF_cs3_003	DKOb	1.2704
		190305_ChgB_DKOa_004	DKOa	0.913651												190305_BDNF_cs3_004	DKOb	0.378995
		190305_ChgB_DKOa_005	DKOa	0.466495												190305_BDNF_cs3_005	DKOb	0.765034
		190305_ChgB_DKOa_006	DKOa	0.636189												190305_BDNF_cs3_006	DKOb	0.819595
		190305_ChgB_DKOa_007	DKOa	0.887416												190305_BDNF_cs3_007	DKOb	0.944109
		190305_ChgB_DKOa_008	DKOa	0.698328												190305_BDNF_cs3_008	DKOb	1.41794
		190305_ChgB_DKOa_009	DKOa	0.629269												190305_BDNF_cs3_009	DKOb	1.02292
		190305_ChgB_DKOa_010	DKOa	0.435987												190305_BDNF_cs3_010	DKOb	0.547725
		190305_ChgB_DKObCA_001	DKObCA	1.04091												190305_BDNF_cs4_001	DKOa	0.480659
		190305_ChgB_DKObCA_002	DKObCA	0.714328												190305_BDNF_cs4_002	DKOa	0.490489
		190305_ChgB_DKObCA_003	DKObCA	0.409029												190305_BDNF_cs4_003	DKOa	0.90154
		190305_ChgB_DKObCA_004	DKObCA	0.31368												190305_BDNF_cs4_004	DKOa	0.680741
		190305_ChgB_DKObCA_005	DKObCA	0.764332												190305_BDNF_cs4_005	DKOa	0.611732
		190305_ChgB_DKObCA_006	DKObCA	0.422484												190305_BDNF_cs4_006	DKOa	0.504831
		190305_ChgB_DKObCA_007	DKObCA	0.838057												190305_BDNF_cs4_007	DKOa	0.71003
		190305_ChgB_DKObCA_008	DKObCA	0.638797												190305_BDNF_cs4_008	DKOa	0.678738
		190305_ChgB_DKObCA_009	DKObCA	0.497529												190305_BDNF_cs4_009	DKOa	1.29974
		190305_ChgB_DKObCA_010	DKObCA	0.627423												190305_BDNF_cs4_010	DKOa	0.552492
		190305_ChgB_DKObKD_001	DKObKD	0.568512												190305_BDNF_cs5_001	DKOaKD	0.77145
		190305_ChgB_DKObKD_002	DKObKD	0.748104												190305_BDNF_cs5_002	DKOaKD	0.431323
		190305_ChgB_DKObKD_003	DKObKD	0.883693												190305_BDNF_cs5_003	DKOaKD	1.04715
		190305_ChgB_DKObKD_004	DKObKD	0.712883												190305_BDNF_cs5_004	DKOaKD	0.65837
		190305_ChgB_DKObKD_005	DKObKD	0.553156												190305_BDNF_cs5_005	DKOaKD	0.676832
		190305_ChgB_DKObKD_006	DKObKD	0.71469												190305_BDNF_cs5_006	DKOaKD	1.09145
		190305_ChgB_DKObKD_007	DKObKD	0.760507												190305_BDNF_cs5_007	DKOaKD	0.907115
		190305_ChgB_DKObKD_008	DKObKD	0.709003												190305_BDNF_cs5_008	DKOaKD	0.748924
		190305_ChgB_DKObKD_009	DKObKD	0.452812												190305_BDNF_cs5_009	DKOaKD	0.47096
		190305_ChgB_DKObKD_010	DKObKD	0.512665												190305_BDNF_cs5_010	DKOaKD	0.617421
		190305_ChgB_DKOb_001	DKOb	0.99135												190305_BDNF_cs6_001	DKOaCA	0.638556
		190305_ChgB_DKOb_002	DKOb	0.569942												190305_BDNF_cs6_002	DKOaCA	0.755124
		190305_ChgB_DKOb_003	DKOb	0.773349												190305_BDNF_cs6_003	DKOaCA	0.311581
		190305_ChgB_DKOb_004	DKOb	0.462473												190305_BDNF_cs6_004	DKOaCA	0.410464
		190305_ChgB_DKOb_005	DKOb	0.376283												190305_BDNF_cs6_005	DKOaCA	0.270439
		190305_ChgB_DKOb_006	DKOb	0.503553												190305_BDNF_cs6_006	DKOaCA	0.304849
		190305_ChgB_DKOb_007	DKOb	0.889725												190305_BDNF_cs6_007	DKOaCA	0.516741
		190305_ChgB_DKOb_008	DKOb	0.564711												190305_BDNF_cs6_008	DKOaCA	0.902035
		190305_ChgB_DKOb_009	DKOb	0.543833												190305_BDNF_cs6_009	DKOaCA	1.08599
		190305_ChgB_DKOb_010	DKOb	0.879114												190305_BDNF_cs6_010	DKOaCA	0.62551
		190305_ChgB_DKO_001	DKO	0.471074												190305_BDNF_cs7_001	DKObCA	0.663284
		190305_ChgB_DKO_002	DKO	0.510442												190305_BDNF_cs7_002	DKObCA	0.505051
		190305_ChgB_DKO_003	DKO	0.523591												190305_BDNF_cs7_003	DKObCA	1.61679
		190305_ChgB_DKO_004	DKO	0.414276												190305_BDNF_cs7_004	DKObCA	0.982151
		190305_ChgB_DKO_005	DKO	0.98033												190305_BDNF_cs7_005	DKObCA	1.15306
		190305_ChgB_DKO_006	DKO	0.770812												190305_BDNF_cs7_006	DKObCA	0.579137
		190305_ChgB_DKO_007	DKO	0.474232												190305_BDNF_cs7_007	DKObCA	1.85931
		190305_ChgB_DKO_008	DKO	0.53652												190305_BDNF_cs7_008	DKObCA	1.77949
		190305_ChgB_DKO_009	DKO	0.67174												190305_BDNF_cs7_009	DKObCA	1.13371
		190305_ChgB_DKO_010	DKO	0.306297												190305_BDNF_cs7_010	DKObCA	0.552161
		190305_ChgB_WT_001	WT	0.478363												190305_BDNF_cs8_001	DKObKD	0.682587
		190305_ChgB_WT_002	WT	1.39176												190305_BDNF_cs8_002	DKObKD	0.747674
		190305_ChgB_WT_003	WT	0.847914												190305_BDNF_cs8_003	DKObKD	0.424043
		190305_ChgB_WT_004	WT	0.935872												190305_BDNF_cs8_004	DKObKD	0.958474
		190305_ChgB_WT_005	WT	0.643463												190305_BDNF_cs8_005	DKObKD	0.988285
		190305_ChgB_WT_006	WT	1.24544												190305_BDNF_cs8_006	DKObKD	1.023
		190305_ChgB_WT_007	WT	1.57065												190305_BDNF_cs8_007	DKObKD	1.09136
		190305_ChgB_WT_008	WT	1.5547												190305_BDNF_cs8_008	DKObKD	0.67518
		190305_ChgB_WT_009	WT	0.719489												190305_BDNF_cs8_009	DKObKD	0.703463
		190305_ChgB_WT_010	WT	0.61235												190305_BDNF_cs8_010	DKObKD	0.707859
		190321_ChgB_DKOaCA_001	DKOaCA	0.592441												190326_BDNF_cs1_001	WT	2.42746
		190321_ChgB_DKOaCA_002	DKOaCA	0.59465												190326_BDNF_cs1_002	WT	0.677344
		190321_ChgB_DKOaCA_003	DKOaCA	0.887428												190326_BDNF_cs1_003	WT	0.332488
		190321_ChgB_DKOaCA_004	DKOaCA	2.11882												190326_BDNF_cs1_004	WT	1.57376
		190321_ChgB_DKOaCA_005	DKOaCA	0.854914												190326_BDNF_cs1_005	WT	0.825456
		190321_ChgB_DKOaCA_006	DKOaCA	1.20217												190326_BDNF_cs1_006	WT	2.05397
		190321_ChgB_DKOaCA_007	DKOaCA	1.70482												190326_BDNF_cs1_007	WT	0.558351
		190321_ChgB_DKOaCA_008	DKOaCA	0.974451												190326_BDNF_cs1_008	WT	0.451448
		190321_ChgB_DKOaCA_009	DKOaCA	1.24165												190326_BDNF_cs1_009	WT	0.577334
		190321_ChgB_DKOaCA_010	DKOaCA	0.801368												190326_BDNF_cs1_010	WT	0.522383
		190321_ChgB_DKOaKD_001	DKOaKD	0.583263												190326_BDNF_cs2_001	DKO	0.525104
		190321_ChgB_DKOaKD_002	DKOaKD	1.89118												190326_BDNF_cs2_002	DKO	0.370866
		190321_ChgB_DKOaKD_003	DKOaKD	1.83039												190326_BDNF_cs2_003	DKO	0.383918
		190321_ChgB_DKOaKD_004	DKOaKD	1.29667												190326_BDNF_cs2_004	DKO	0.604757
		190321_ChgB_DKOaKD_005	DKOaKD	1.59927												190326_BDNF_cs2_005	DKO	0.492211
		190321_ChgB_DKOaKD_006	DKOaKD	1.22706												190326_BDNF_cs2_006	DKO	0.904491
		190321_ChgB_DKOaKD_007	DKOaKD	1.15841												190326_BDNF_cs2_007	DKO	0.533347
		190321_ChgB_DKOaKD_008	DKOaKD	0.55462												190326_BDNF_cs2_008	DKO	0.882715
		190321_ChgB_DKOaKD_009	DKOaKD	0.858439												190326_BDNF_cs2_009	DKO	0.644456
		190321_ChgB_DKOaKD_010	DKOaKD	0.986193												190326_BDNF_cs2_010	DKO	0.846781
		190321_ChgB_DKOa_001	DKOa	0.324655												190326_BDNF_cs3_001	DKOb	0.442031
		190321_ChgB_DKOa_002	DKOa	0.818035												190326_BDNF_cs3_002	DKOb	0.210214
		190321_ChgB_DKOa_003	DKOa	0.502473												190326_BDNF_cs3_003	DKOb	0.171396
		190321_ChgB_DKOa_004	DKOa	1.82122												190326_BDNF_cs3_004	DKOb	0.259953
		190321_ChgB_DKOa_005	DKOa	2.33909												190326_BDNF_cs3_005	DKOb	0.293771
		190321_ChgB_DKOa_006	DKOa	1.07364												190326_BDNF_cs3_006	DKOb	0.422789
		190321_ChgB_DKOa_007	DKOa	0.592852												190326_BDNF_cs3_007	DKOb	0.306637
		190321_ChgB_DKOa_008	DKOa	2.13939												190326_BDNF_cs3_008	DKOb	0.589965
		190321_ChgB_DKOa_009	DKOa	2.27111												190326_BDNF_cs3_009	DKOb	0.653595
		190321_ChgB_DKOa_010	DKOa	0.411374												190326_BDNF_cs3_010	DKOb	0.736343
		190321_ChgB_DKObCA_001	DKObCA	1.54648												190326_BDNF_cs4_001	DKOa	0.510317
		190321_ChgB_DKObCA_002	DKObCA	2.67042												190326_BDNF_cs4_002	DKOa	0.604072
		190321_ChgB_DKObCA_003	DKObCA	1.92844												190326_BDNF_cs4_003	DKOa	0.304337
		190321_ChgB_DKObCA_004	DKObCA	2.72491												190326_BDNF_cs4_004	DKOa	0.312006
		190321_ChgB_DKObCA_005	DKObCA	1.45264												190326_BDNF_cs4_005	DKOa	0.787169
		190321_ChgB_DKObCA_006	DKObCA	2.52372												190326_BDNF_cs4_006	DKOa	0.254608
		190321_ChgB_DKObCA_007	DKObCA	1.58271												190326_BDNF_cs4_007	DKOa	0.554299
		190321_ChgB_DKObCA_008	DKObCA	2.21113												190326_BDNF_cs4_008	DKOa	0.605513
		190321_ChgB_DKObCA_009	DKObCA	0.693205												190326_BDNF_cs4_009	DKOa	0.353852
		190321_ChgB_DKObCA_010	DKObCA	0.777855												190326_BDNF_cs4_010	DKOa	0.449062
		190321_ChgB_DKObKD_001	DKObKD	1.86262												190326_BDNF_cs5_001	DKOaKD	0.878917
		190321_ChgB_DKObKD_002	DKObKD	1.67378												190326_BDNF_cs5_002	DKOaKD	0.312045
		190321_ChgB_DKObKD_003	DKObKD	1.09935												190326_BDNF_cs5_003	DKOaKD	0.401982
		190321_ChgB_DKObKD_004	DKObKD	0.633093												190326_BDNF_cs5_004	DKOaKD	0.388287
		190321_ChgB_DKObKD_005	DKObKD	1.69994												190326_BDNF_cs5_005	DKOaKD	0.432216
		190321_ChgB_DKObKD_006	DKObKD	1.09291												190326_BDNF_cs5_006	DKOaKD	0.38467
		190321_ChgB_DKObKD_007	DKObKD	0.559937												190326_BDNF_cs5_007	DKOaKD	0.613886
		190321_ChgB_DKObKD_008	DKObKD	0.661197												190326_BDNF_cs5_008	DKOaKD	0.990174
		190321_ChgB_DKObKD_009	DKObKD	0.452045												190326_BDNF_cs5_009	DKOaKD	1.00698
		190321_ChgB_DKObKD_010	DKObKD	0.215007												190326_BDNF_cs5_010	DKOaKD	0.747455
		190321_ChgB_DKOb_001	DKOb	0.835506												190326_BDNF_cs6_001	DKOaCA	0.818026
		190321_ChgB_DKOb_002	DKOb	2.11941												190326_BDNF_cs6_002	DKOaCA	0.995118
		190321_ChgB_DKOb_003	DKOb	2.73791												190326_BDNF_cs6_003	DKOaCA	0.398078
		190321_ChgB_DKOb_004	DKOb	0.782198												190326_BDNF_cs6_004	DKOaCA	0.682082
		190321_ChgB_DKOb_005	DKOb	2.69827												190326_BDNF_cs6_005	DKOaCA	0.589342
		190321_ChgB_DKOb_006	DKOb	1.86091												190326_BDNF_cs6_006	DKOaCA	0.46998
		190321_ChgB_DKOb_007	DKOb	1.7471												190326_BDNF_cs6_007	DKOaCA	0.535828
		190321_ChgB_DKOb_008	DKOb	1.55949												190326_BDNF_cs6_008	DKOaCA	1.16628
		190321_ChgB_DKOb_009	DKOb	3.96625												190326_BDNF_cs6_009	DKOaCA	0.655986
		190321_ChgB_DKOb_010	DKOb	1.87793												190326_BDNF_cs6_010	DKOaCA	0.615601
		190321_ChgB_DKO_001	DKO	1.0425												190326_BDNF_cs7_001	DKObCA	0.332115
		190321_ChgB_DKO_002	DKO	1.23984												190326_BDNF_cs7_002	DKObCA	0.539905
		190321_ChgB_DKO_003	DKO	1.29659												190326_BDNF_cs7_003	DKObCA	0.545677
		190321_ChgB_DKO_004	DKO	0.997187												190326_BDNF_cs7_004	DKObCA	1.00702
		190321_ChgB_DKO_005	DKO	1.27923												190326_BDNF_cs7_005	DKObCA	0.969635
		190321_ChgB_DKO_006	DKO	0.718												190326_BDNF_cs7_006	DKObCA	0.347558
		190321_ChgB_DKO_007	DKO	0.390397												190326_BDNF_cs7_007	DKObCA	0.746852
		190321_ChgB_DKO_008	DKO	1.48214												190326_BDNF_cs7_008	DKObCA	1.04213
		190321_ChgB_DKO_009	DKO	0.879331												190326_BDNF_cs7_009	DKObCA	1.06908
		190321_ChgB_DKO_010	DKO	1.15367												190326_BDNF_cs7_010	DKObCA	0.556569
		190321_ChgB_WT_001	WT	1.17646												190326_BDNF_cs8_001	DKObKD	0.715343
		190321_ChgB_WT_002	WT	0.5214												190326_BDNF_cs8_002	DKObKD	0.369927
		190321_ChgB_WT_003	WT	0.619862												190326_BDNF_cs8_003	DKObKD	0.851379
		190321_ChgB_WT_004	WT	0.542466												190326_BDNF_cs8_004	DKObKD	0.471642
		190321_ChgB_WT_005	WT	1.31728												190326_BDNF_cs8_005	DKObKD	0.614418
		190321_ChgB_WT_006	WT	1.4081												190326_BDNF_cs8_006	DKObKD	0.660943
		190321_ChgB_WT_007	WT	1.35678												190326_BDNF_cs8_007	DKObKD	0.550275
		190321_ChgB_WT_008	WT	1.07314												190326_BDNF_cs8_008	DKObKD	0.856643
		190321_ChgB_WT_009	WT	0.485133												190326_BDNF_cs8_009	DKObKD	0.282045
		190321_ChgB_WT_010	WT	1.49938												190326_BDNF_cs8_010	DKObKD	0.661427

## Sheet: S1Figure
S1 Fig - CaMKII does not affect single vesicles properties
	S1C - % of active synapses														S1D - SypHy fused fraction														S1E - Decay constant τ														S1F - NH4Cl intensity
		Cell_ID	Condition	Values		Condition	Mean	StD	SEM	Median	IQR	n	N			Cell_ID	Condition	Values		Condition	Mean	StD	SEM	Median	IQR	n	N			Cell_ID	Condition	Values		Condition	Mean	StD	SEM	Median	IQR	n	N			Cell_ID	Condition	Values		Condition	Mean
		180904_CaMK2_cs01_001	WT	96.2302		WT	83.4214	25.8498	4.8851	95.0461	4.6002	28	3			180904_CaMK2_cs01_001	WT	0.491506		WT	0.3346	0.111	0.021	0.3516	0.0436	28	3			180904_CaMK2_cs01_001	WT	1.51888		WT	1.9376	0.6611	0.1249	1.9817	0.2709	28	3			180904_CaMK2_cs01_001	WT	5.92419		WT	2.6599
		180904_CaMK2_cs01_002	WT	84.058		DKO	86.7402	16.155	3.109	93.0362	3.559	27	3			180904_CaMK2_cs01_002	WT	0.301326		DKO	0.307	0.0762	0.0147	0.3219	0.029	27	3			180904_CaMK2_cs01_002	WT	2.71668		DKO	2.2949	1.333	0.2565	2.0507	0.2862	27	3			180904_CaMK2_cs01_002	WT	4.10666		DKO	2.6432
		180904_CaMK2_cs01_003	WT	97.4619												180904_CaMK2_cs01_003	WT	0.454255												180904_CaMK2_cs01_003	WT	1.57761												180904_CaMK2_cs01_003	WT	2.93768
		180904_CaMK2_cs01_004	WT	91.7647		p-val	0.8862									180904_CaMK2_cs01_004	WT	0.23606		p-val	0.2287									180904_CaMK2_cs01_004	WT	1.99407		p-val	0.5389									180904_CaMK2_cs01_004	WT	4.90941		p-val	0.9664
		180904_CaMK2_cs02_001	DKO	51.5021		z-val	0.1431									180904_CaMK2_cs02_001	DKO	0.279677		z-val	1.2038									180904_CaMK2_cs02_001	DKO	2.44029		z-val	-0.6145									180904_CaMK2_cs02_001	DKO	2.07068		z-val	0.0421
		180904_CaMK2_cs02_002	DKO	98.2213		Rank sum	793									180904_CaMK2_cs02_002	DKO	0.323133		Rank sum	856									180904_CaMK2_cs02_002	DKO	1.79705		Rank sum	747									180904_CaMK2_cs02_002	DKO	6.94211		Rank sum	787
		180904_CaMK2_cs02_003	DKO	90.5882												180904_CaMK2_cs02_003	DKO	0.333999												180904_CaMK2_cs02_003	DKO	2.42072												180904_CaMK2_cs02_003	DKO	3.25829
		180904_CaMK2_cs02_004	DKO	52.4845												180904_CaMK2_cs02_004	DKO	0.141163												180904_CaMK2_cs02_004	DKO	4.64512												180904_CaMK2_cs02_004	DKO	1.70429
		180904_CaMK2_cs06_001	DKO	89.7751												180904_CaMK2_cs06_001	DKO	0.386252												180904_CaMK2_cs06_001	DKO	1.755												180904_CaMK2_cs06_001	DKO	4.90245
		180904_CaMK2_cs06_002	DKO	93.0612												180904_CaMK2_cs06_002	DKO	0.321899												180904_CaMK2_cs06_002	DKO	2.85522												180904_CaMK2_cs06_002	DKO	3.32668
		180904_CaMK2_cs06_003	DKO	99.0762												180904_CaMK2_cs06_003	DKO	0.375388												180904_CaMK2_cs06_003	DKO	1.71584												180904_CaMK2_cs06_003	DKO	7.85116
		180904_CaMK2_cs06_004	DKO	99.422												180904_CaMK2_cs06_004	DKO	0.380556												180904_CaMK2_cs06_004	DKO	1.4674												180904_CaMK2_cs06_004	DKO	5.67632
		180904_CaMK2_cs08_001	WT	98.4615												180904_CaMK2_cs08_001	WT	0.320278												180904_CaMK2_cs08_001	WT	1.52012												180904_CaMK2_cs08_001	WT	6.65937
		180904_CaMK2_cs08_002	WT	94.7075												180904_CaMK2_cs08_002	WT	0.567985												180904_CaMK2_cs08_002	WT	2.04093												180904_CaMK2_cs08_002	WT	4.26993
		180904_CaMK2_cs08_003	WT	5.41872												180904_CaMK2_cs08_003	WT	0.0844994												180904_CaMK2_cs08_003	WT	2.92176												180904_CaMK2_cs08_003	WT	6.90147
		180904_CaMK2_cs08_004	WT	99.5444												180904_CaMK2_cs08_004	WT	0.410479												180904_CaMK2_cs08_004	WT	1.20901												180904_CaMK2_cs08_004	WT	5.99647
		180904_CaMK2_cs09_001	DKO	93.0362												180904_CaMK2_cs09_001	DKO	0.262424												180904_CaMK2_cs09_001	DKO	1.16619												180904_CaMK2_cs09_001	DKO	4.99638
		180904_CaMK2_cs09_002	DKO	58.0311												180904_CaMK2_cs09_002	DKO	0.143134												180904_CaMK2_cs09_002	DKO	1.19796												180904_CaMK2_cs09_002	DKO	2.1991
		180904_CaMK2_cs09_003	DKO	93.75												180904_CaMK2_cs09_003	DKO	0.256593												180904_CaMK2_cs09_003	DKO	1.40868												180904_CaMK2_cs09_003	DKO	4.26137
		180904_CaMK2_cs09_004	DKO	84.6995												180904_CaMK2_cs09_004	DKO	0.181452												180904_CaMK2_cs09_004	DKO	2.10205												180904_CaMK2_cs09_004	DKO	3.64962
		180904_CaMK2_cs11_001	WT	15.2882												180904_CaMK2_cs11_001	WT	0.3645												180904_CaMK2_cs11_001	WT	2.39757												180904_CaMK2_cs11_001	WT	1.96917
		180904_CaMK2_cs11_002	WT	81.8182												180904_CaMK2_cs11_002	WT	0.189194												180904_CaMK2_cs11_002	WT	0.694471												180904_CaMK2_cs11_002	WT	3.11094
		180904_CaMK2_cs11_003	WT	96.6667												180904_CaMK2_cs11_003	WT	0.360655												180904_CaMK2_cs11_003	WT	1.46392												180904_CaMK2_cs11_003	WT	3.73176
		180904_CaMK2_cs11_004	WT	97.2												180904_CaMK2_cs11_004	WT	0.333685												180904_CaMK2_cs11_004	WT	0.876388												180904_CaMK2_cs11_004	WT	2.5229
		180912_camk2_cs01_001	WT	96.3141												180912_camk2_cs01_001	WT	0.385356												180912_camk2_cs01_001	WT	2.1755												180912_camk2_cs01_001	WT	0.953899
		180912_camk2_cs01_002	WT	68.6869												180912_camk2_cs01_002	WT	0.237718												180912_camk2_cs01_002	WT	3.59262												180912_camk2_cs01_002	WT	0.331374
		180912_camk2_cs01_003	WT	96.9027												180912_camk2_cs01_003	WT	0.355783												180912_camk2_cs01_003	WT	2.10484												180912_camk2_cs01_003	WT	1.62655
		180912_camk2_cs01_004	WT	87.3786												180912_camk2_cs01_004	WT	0.269786												180912_camk2_cs01_004	WT	2.52364												180912_camk2_cs01_004	WT	0.883953
		180912_camk2_cs02_001	DKO	92.7835												180912_camk2_cs02_001	DKO	0.270582												180912_camk2_cs02_001	DKO	2.84332												180912_camk2_cs02_001	DKO	2.2369
		180912_camk2_cs02_002	DKO	85.0962												180912_camk2_cs02_002	DKO	0.305601												180912_camk2_cs02_002	DKO	1.3913												180912_camk2_cs02_002	DKO	0.535376
		180912_camk2_cs05_001	DKO	97.9592												180912_camk2_cs05_001	DKO	0.400701												180912_camk2_cs05_001	DKO	7.7411												180912_camk2_cs05_001	DKO	0.885973
		180912_camk2_cs06_001	WT	99.2556												180912_camk2_cs06_001	WT	0.26292												180912_camk2_cs06_001	WT	2.71542												180912_camk2_cs06_001	WT	1.48975
		180912_camk2_cs06_002	WT	88.5196												180912_camk2_cs06_002	WT	0.154313												180912_camk2_cs06_002	WT	1.29702												180912_camk2_cs06_002	WT	1.11336
		180912_camk2_cs06_003	WT	97.2362												180912_camk2_cs06_003	WT	0.37048												180912_camk2_cs06_003	WT	1.53638												180912_camk2_cs06_003	WT	0.989441
		180912_camk2_cs09_001	DKO	41.0898												180912_camk2_cs09_001	DKO	0.293293												180912_camk2_cs09_001	DKO	2.4166												180912_camk2_cs09_001	DKO	1.17805
		180912_camk2_cs09_002	DKO	93.9675												180912_camk2_cs09_002	DKO	0.260812												180912_camk2_cs09_002	DKO	1.55044												180912_camk2_cs09_002	DKO	1.93971
		180912_camk2_cs09_003	DKO	96.1003												180912_camk2_cs09_003	DKO	0.326578												180912_camk2_cs09_003	DKO	2.05071												180912_camk2_cs09_003	DKO	2.02137
		180925_syphy_cs01_001	WT	20.442												180925_syphy_cs01_001	WT	0.168126												180925_syphy_cs01_001	WT	2.34336												180925_syphy_cs01_001	WT	1.84743
		180925_syphy_cs01_002	WT	81.6092												180925_syphy_cs01_002	WT	0.355244												180925_syphy_cs01_002	WT	2.45984												180925_syphy_cs01_002	WT	0.92309
		180925_syphy_cs01_003	WT	78.7755												180925_syphy_cs01_003	WT	0.34804												180925_syphy_cs01_003	WT	1.96935												180925_syphy_cs01_003	WT	0.728186
		180925_syphy_cs01_005	WT	80.3419												180925_syphy_cs01_005	WT	0.414752												180925_syphy_cs01_005	WT	1.15943												180925_syphy_cs01_005	WT	1.07352
		180925_syphy_cs02_001	DKO	99.2958												180925_syphy_cs02_001	DKO	0.36981												180925_syphy_cs02_001	DKO	1.87093												180925_syphy_cs02_001	DKO	2.35789
		180925_syphy_cs02_002	DKO	97.2705												180925_syphy_cs02_002	DKO	0.467161												180925_syphy_cs02_002	DKO	1.37577												180925_syphy_cs02_002	DKO	1.10564
		180925_syphy_cs02_003	DKO	95.4486												180925_syphy_cs02_003	DKO	0.281474												180925_syphy_cs02_003	DKO	1.40577												180925_syphy_cs02_003	DKO	2.26686
		180925_syphy_cs02_004	DKO	83.7838												180925_syphy_cs02_004	DKO	0.354106												180925_syphy_cs02_004	DKO	2.0806												180925_syphy_cs02_004	DKO	0.556999
		180925_syphy_cs06_001	WT	97.8972												180925_syphy_cs06_001	WT	0.499868												180925_syphy_cs06_001	WT	1.906												180925_syphy_cs06_001	WT	1.19735
		180925_syphy_cs06_002	WT	95.3846												180925_syphy_cs06_002	WT	0.329033												180925_syphy_cs06_002	WT	2.41158												180925_syphy_cs06_002	WT	1.12285
		180925_syphy_cs06_003	WT	93.674												180925_syphy_cs06_003	WT	0.263233												180925_syphy_cs06_003	WT	1.67284												180925_syphy_cs06_003	WT	1.88017
		180925_syphy_cs06_004	WT	95.6522												180925_syphy_cs06_004	WT	0.409852												180925_syphy_cs06_004	WT	2.12691												180925_syphy_cs06_004	WT	2.77318
		180925_syphy_cs06_005	WT	99.1091												180925_syphy_cs06_005	WT	0.429434												180925_syphy_cs06_005	WT	1.32653												180925_syphy_cs06_005	WT	2.50443
		180925_syphy_cs08_001	DKO	91.8327												180925_syphy_cs08_001	DKO	0.35379												180925_syphy_cs08_001	DKO	2.68323												180925_syphy_cs08_001	DKO	0.946016
		180925_syphy_cs08_002	DKO	85.5072												180925_syphy_cs08_002	DKO	0.326184												180925_syphy_cs08_002	DKO	2.14264												180925_syphy_cs08_002	DKO	0.926209
		180925_syphy_cs08_003	DKO	98												180925_syphy_cs08_003	DKO	0.362691												180925_syphy_cs08_003	DKO	1.74835												180925_syphy_cs08_003	DKO	0.701894
		180925_syphy_cs08_004	DKO	93.6842												180925_syphy_cs08_004	DKO	0.306191												180925_syphy_cs08_004	DKO	2.09629												180925_syphy_cs08_004	DKO	1.38452
		180925_syphy_cs08_005	DKO	86.5191												180925_syphy_cs08_005	DKO	0.223629												180925_syphy_cs08_005	DKO	3.5933												180925_syphy_cs08_005	DKO	1.4847
	S1H - BDNF-pHluorin baseline intensity														S1N - BDNF-pHluorin fusion intensity
		Cell_ID	Condition	Values		Condition	Mean	StD	SEM	Median	IQR	n	N			Cell_ID	Condition	Values		Condition	Mean	StD	SEM	Median	IQR	n	N
		180904_CaMK2_cs01_001	WT	0.938259		WT	1	0.089	0.0175	1.0027	0.0406	26	4			180904_CaMK2_cs01_001	WT	1.86891		WT	1.4966	0.2093	0.041	1.4936	0.1009	26	4
		180904_CaMK2_cs02_002	DKO	0.969055		DKO	0.961	0.1114	0.0186	0.952	0.0382	36	4			180904_CaMK2_cs02_002	DKO	1.71014		DKO	1.507	0.1314	0.0219	1.519	0.0331	36	4
		180904_CaMK2_cs02_003	DKO	1.01688												180904_CaMK2_cs02_003	DKO	1.52556
		180904_CaMK2_cs02_004	DKO	1.02913		p-val	0.1437									180904_CaMK2_cs02_004	DKO	1.53421		p-val	0.7482
		180904_CaMK2_cs06_001	DKO	0.984852		z-val	1.4622									180904_CaMK2_cs06_001	DKO	1.69586		z-val	-0.321
		180904_CaMK2_cs06_002	DKO	1.0955		Rank sum	922									180904_CaMK2_cs06_002	DKO	1.59003		Rank sum	796
		180904_CaMK2_cs06_004	DKO	1.12014												180904_CaMK2_cs06_004	DKO	1.48454
		180904_CaMK2_cs09_001	WT	0.978261												180904_CaMK2_cs09_001	WT	1.99146
		180904_CaMK2_cs09_002	WT	1.08348												180904_CaMK2_cs09_002	WT	1.29516
		180912_CaMK2_cs01_001	WT	0.834925												180912_CaMK2_cs01_001	WT	1.58037
		180912_CaMK2_cs01_003	WT	0.878513												180912_CaMK2_cs01_003	WT	1.58179
		180912_CaMK2_cs02_001	DKO	0.782725												180912_CaMK2_cs02_001	DKO	1.59799
		180912_CaMK2_cs02_002	DKO	0.801731												180912_CaMK2_cs02_002	DKO	1.56252
		180912_CaMK2_cs02_003	DKO	0.782543												180912_CaMK2_cs02_003	DKO	1.54274
		180912_CaMK2_cs02_006	DKO	0.784742												180912_CaMK2_cs02_006	DKO	1.73955
		180912_CaMK2_cs02_007	DKO	0.808223												180912_CaMK2_cs02_007	DKO	1.48081
		180912_CaMK2_cs05_001	WT	1.07222												180912_CaMK2_cs05_001	WT	1.72516
		180912_CaMK2_cs05_002	WT	1.19302												180912_CaMK2_cs05_002	WT	1.46236
		180912_CaMK2_cs05_003	WT	1.02133												180912_CaMK2_cs05_003	WT	1.57377
		180912_CaMK2_cs06_001	DKO	1.03323												180912_CaMK2_cs06_001	DKO	1.61646
		180912_CaMK2_cs06_002	DKO	0.956671												180912_CaMK2_cs06_002	DKO	1.47876
		180912_CaMK2_cs06_003	DKO	0.995538												180912_CaMK2_cs06_003	DKO	1.61358
		180926_camk2_cs01_001	WT	0.978618												180926_camk2_cs01_001	WT	1.30994
		180926_camk2_cs01_002	WT	1.0017												180926_camk2_cs01_002	WT	1.29099
		180926_camk2_cs01_003	WT	1.02336												180926_camk2_cs01_003	WT	1.30629
		180926_camk2_cs01_004	WT	0.946295												180926_camk2_cs01_004	WT	1.22963
		180926_camk2_cs01_005	WT	1.12203												180926_camk2_cs01_005	WT	1.28417
		180926_camk2_cs02_001	DKO	0.975164												180926_camk2_cs02_001	DKO	1.2101
		180926_camk2_cs02_002	DKO	0.942201												180926_camk2_cs02_002	DKO	1.20626
		180926_camk2_cs02_003	DKO	1.07784												180926_camk2_cs02_003	DKO	1.18134
		180926_camk2_cs02_004	DKO	0.911255												180926_camk2_cs02_004	DKO	1.4547
		180926_camk2_cs02_005	DKO	0.942334												180926_camk2_cs02_005	DKO	1.60516
		180926_camk2_cs02_006	DKO	0.936045												180926_camk2_cs02_006	DKO	1.68741
		180926_camk2_cs02_007	DKO	0.880359												180926_camk2_cs02_007	DKO	1.48194
		180926_camk2_cs06_001	DKO	1.03203												180926_camk2_cs06_001	DKO	1.60156
		180926_camk2_cs06_002	DKO	1.24002												180926_camk2_cs06_002	DKO	1.55775
		180926_camk2_cs06_004	DKO	1.05344												180926_camk2_cs06_004	DKO	1.58872
		180926_camk2_cs07_001	WT	1.03503												180926_camk2_cs07_001	WT	1.61589
		180926_camk2_cs07_002	WT	1.03824												180926_camk2_cs07_002	WT	1.32051
		180926_camk2_cs07_004	WT	0.90921												180926_camk2_cs07_004	WT	1.64683
		180926_camk2_cs07_005	WT	0.945534												180926_camk2_cs07_005	WT	1.63151
		180926_camk2_cs09_002	DKO	0.940562												180926_camk2_cs09_002	DKO	1.51317
		180926_camk2_cs09_003	DKO	1.14861												180926_camk2_cs09_003	DKO	1.4738
		181106_camk2_cs01_001	WT	0.863636												181106_camk2_cs01_001	WT	1.76189
		181106_camk2_cs01_002	WT	0.933484												181106_camk2_cs01_002	WT	1.27156
		181106_camk2_cs01_003	WT	1.11466												181106_camk2_cs01_003	WT	1.51548
		181106_camk2_cs01_004	WT	0.941239												181106_camk2_cs01_004	WT	1.41917
		181106_camk2_cs01_005	WT	1.02293												181106_camk2_cs01_005	WT	1.22325
		181106_camk2_cs02_001	DKO	0.846414												181106_camk2_cs02_001	DKO	1.52757
		181106_camk2_cs02_002	DKO	0.974716												181106_camk2_cs02_002	DKO	1.47386
		181106_camk2_cs02_003	DKO	0.852333												181106_camk2_cs02_003	DKO	1.42816
		181106_camk2_cs02_004	DKO	0.947249												181106_camk2_cs02_004	DKO	1.38863
		181106_camk2_cs02_005	DKO	1.15742												181106_camk2_cs02_005	DKO	1.52474
		181106_camk2_cs02_006	DKO	0.965648												181106_camk2_cs02_006	DKO	1.46112
		181106_camk2_cs02_007	DKO	0.923469												181106_camk2_cs02_007	DKO	1.43843
		181106_camk2_cs02_008	DKO	0.888864												181106_camk2_cs02_008	DKO	1.28703
		181106_camk2_cs02_009	DKO	0.857156												181106_camk2_cs02_009	DKO	1.48933
		181106_camk2_cs05_001	DKO	0.9422												181106_camk2_cs05_001	DKO	1.49774
		181106_camk2_cs06_001	WT	0.918457												181106_camk2_cs06_001	WT	1.53363
		181106_camk2_cs06_002	WT	1.00361												181106_camk2_cs06_002	WT	1.47165
		181106_camk2_cs06_003	WT	1.13192												181106_camk2_cs06_003	WT	1.30367
		181106_camk2_cs06_004	WT	1.07006												181106_camk2_cs06_004	WT	1.69772
[truncated: 6 more columns]

## Sheet: S2Figure
S2 Fig - CaMKII does not regulate plsmids driven by synapsin promoter
	S2A - BDNF puncta density														S2B - ChgB puncta density														S2C - NPY-pHluorin puncta density														S2D - BDNF puncta intensity
		Cell_ID	Condition	Values		Condition	Mean	StD	SEM	Median	IQR	n	N			Cell_ID	Condition	Values		Condition	Mean	StD	SEM	Median	IQR	n	N			Cell_ID	Condition	Values		Condition	Mean	StD	SEM	Median	IQR	n	N			Cell_ID	Condition	Values		'Condition'	'Mean'
		180311_BDNF_DKO_001	DKO	0.105429		WT	0.2834	0.1566	0.0261	0.2891	0.0501	36	3			170523_ChgB_DKO_001	DKO	0.0530473		WT	0.339	0.1542	0.025	0.302	0.0483	38	3			170919_NPY_DKO_002	DKO	0.194482		WT	0.3778	0.1277	0.0184	0.3748	0.0454	48	4			'180311_BDNF_DKO_001'	'DKO'	0.445691		'WT'	1]
		180311_BDNF_DKO_002	DKO	0.00210769		DKO	0.1661	0.1257	0.0199	0.1248	0.0442	40	3			170523_ChgB_DKO_002	DKO	0.237605		DKO	0.1899	0.1032	0.0146	0.1882	0.032	50	3			170919_NPY_DKO_003	DKO	0.15971		DKO	0.2831	0.1403	0.0219	0.2676	0.0497	41	4			'180311_BDNF_DKO_002'	'DKO'	0.40497		'DKO'	[0.7391]
		180311_BDNF_DKO_003	DKO	0.0912659												170523_ChgB_DKO_003	DKO	0.0550421												170919_NPY_DKO_005	DKO	0.0959557												'180311_BDNF_DKO_003'	'DKO'	0.482729
		180311_BDNF_DKO_004	DKO	0.317205												170523_ChgB_DKO_004	DKO	0.0284815												170919_NPY_DKO_006	DKO	0.125931												'180311_BDNF_DKO_004'	'DKO'	0.596018
		180311_BDNF_DKO_006	DKO	0.336739												170523_ChgB_DKO_006	DKO	0.146412												170919_NPY_DKO_007	DKO	0.188957												'180311_BDNF_DKO_006'	'DKO'	0.864999
		180311_BDNF_DKO_007	DKO	0.076531												170523_ChgB_DKO_007	DKO	0.152449												170919_NPY_DKO_008	DKO	0.257406												'180311_BDNF_DKO_007'	'DKO'	0.59896
		180311_BDNF_DKO_008	DKO	0.0414482												170523_ChgB_DKO_008	DKO	0.379749												170919_NPY_DKO_009	DKO	0.0905025												'180311_BDNF_DKO_008'	'DKO'	0.418541
		180311_BDNF_DKO_009	DKO	0.061209												170523_ChgB_DKO_009	DKO	0.262326												170919_NPY_DKO_010	DKO	0.11917												'180311_BDNF_DKO_009'	'DKO'	0.434835
		180311_BDNF_DKO_010	DKO	0.0595418												170523_ChgB_DKO_010	DKO	0.176051												170919_NPY_DKO_012	DKO	0.196785												'180311_BDNF_DKO_010'	'DKO'	0.414701
		180311_BDNF_WT_001	WT	0.423886												170523_ChgB_DKO_011	DKO	0.554135												170919_NPY_WT_001	WT	0.367348												'180311_BDNF_WT_001'	'WT'	1.00222
		180311_BDNF_WT_002	WT	0.483843												170523_ChgB_DKO_012	DKO	0.0218426												170919_NPY_WT_002	WT	0.435737												'180311_BDNF_WT_002'	'WT'	1.1808
		180311_BDNF_WT_003	WT	0.239212												170523_ChgB_DKO_013	DKO	0.222341												170919_NPY_WT_003	WT	0.34833												'180311_BDNF_WT_003'	'WT'	0.836107
		180311_BDNF_WT_004	WT	0.484405												170523_ChgB_DKO_014	DKO	0.397691												170919_NPY_WT_005	WT	0.323349												'180311_BDNF_WT_004'	'WT'	1.25853
		180311_BDNF_WT_005	WT	0.217744												170523_ChgB_DKO_015	DKO	0.235909												170919_NPY_WT_006	WT	0.313081												'180311_BDNF_WT_005'	'WT'	0.955827
		180311_BDNF_WT_006	WT	0.46589												170523_ChgB_WT_001	WT	0.459662												170919_NPY_WT_007	WT	0.375797												'180311_BDNF_WT_006'	'WT'	1.28416
		180311_BDNF_WT_007	WT	0.308412												170523_ChgB_WT_002	WT	0.592637												170919_NPY_WT_008	WT	0.223792												'180311_BDNF_WT_007'	'WT'	0.851125
		180311_BDNF_WT_008	WT	0.337808												170523_ChgB_WT_003	WT	0.551016												170919_NPY_WT_009	WT	0.180548												'180311_BDNF_WT_008'	'WT'	0.988748
		180311_BDNF_WT_009	WT	0.147649												170523_ChgB_WT_004	WT	0.633965												170919_NPY_WT_010	WT	0.390946												'180311_BDNF_WT_009'	'WT'	0.642489
		180427_BDNF_DKO_001	DKO	0.276677												170523_ChgB_WT_005	WT	0.226042												170919_NPY_WT_012	WT	0.238513												'180427_BDNF_DKO_001'	'DKO'	0.779832
		180427_BDNF_DKO_003	DKO	0.131481												170523_ChgB_WT_006	WT	0.253974												170919_NPY_WT_013	WT	0.349895												'180427_BDNF_DKO_003'	'DKO'	0.680331
		180427_BDNF_DKO_004	DKO	0.0927437												170523_ChgB_WT_007	WT	0.357385												170919_NPY_WT_014	WT	0.315382												'180427_BDNF_DKO_004'	'DKO'	0.563866
		180427_BDNF_DKO_005	DKO	0.44572												170523_ChgB_WT_008	WT	0.548548												170919_NPY_WT_015	WT	0.347542												'180427_BDNF_DKO_005'	'DKO'	1.36817
		180427_BDNF_DKO_006	DKO	0.279115												170523_ChgB_WT_009	WT	0.434031												171028_NPY_DKO_001	DKO	0.208792												'180427_BDNF_DKO_006'	'DKO'	0.717789
		180427_BDNF_DKO_007	DKO	0.064225												170523_ChgB_WT_010	WT	0.581198												171028_NPY_DKO_002	DKO	0.250483												'180427_BDNF_DKO_007'	'DKO'	0.551687
		180427_BDNF_DKO_008	DKO	0.226122												170523_ChgB_WT_011	WT	0.270718												171028_NPY_DKO_004	DKO	0.378336												'180427_BDNF_DKO_008'	'DKO'	0.798949
		180427_BDNF_DKO_009	DKO	0.0930889												170523_ChgB_WT_012	WT	0.114347												171028_NPY_DKO_005	DKO	0.346092												'180427_BDNF_DKO_009'	'DKO'	0.564431
		180427_BDNF_DKO_010	DKO	0.154366												170523_ChgB_WT_013	WT	0.784336												171028_NPY_DKO_006	DKO	0.391857												'180427_BDNF_DKO_010'	'DKO'	0.602323
		180427_BDNF_DKO_011	DKO	0.00145852												170523_ChgB_WT_014	WT	0.189404												171028_NPY_DKO_009	DKO	0.273853												'180427_BDNF_DKO_011'	'DKO'	0.619242
		180427_BDNF_DKO_012	DKO	0.18339												170523_ChgB_WT_015	WT	0.218632												171028_NPY_DKO_010	DKO	0.156411												'180427_BDNF_DKO_012'	'DKO'	0.656732
		180427_BDNF_DKO_014	DKO	0.119111												170620_ChgB_DKO_001	DKO	0.193287												171028_NPY_DKO_011	DKO	0.26609												'180427_BDNF_DKO_014'	'DKO'	0.72291
		180427_BDNF_DKO_015	DKO	0.570114												170620_ChgB_DKO_002	DKO	0.256897												171028_NPY_DKO_012	DKO	0.381097												'180427_BDNF_DKO_015'	'DKO'	1.62561
		180427_BDNF_DKO_016	DKO	0.24526												170620_ChgB_DKO_003	DKO	0.264754												171028_NPY_WT_002	WT	0.380554												'180427_BDNF_DKO_016'	'DKO'	0.86031
		180427_BDNF_DKO_017	DKO	0.163298												170620_ChgB_DKO_004	DKO	0.15874												171028_NPY_WT_003	WT	0.603194												'180427_BDNF_DKO_017'	'DKO'	0.818175
		180427_BDNF_DKO_018	DKO	0.130419												170620_ChgB_DKO_005	DKO	0.224666												171028_NPY_WT_005	WT	0.261586												'180427_BDNF_DKO_018'	'DKO'	0.69917
		180427_BDNF_DKO_019	DKO	0.0706912												170620_ChgB_DKO_006	DKO	0.078232												171028_NPY_WT_006	WT	0.27092												'180427_BDNF_DKO_019'	'DKO'	0.669125
		180427_BDNF_DKO_020	DKO	0.34064												170620_ChgB_DKO_007	DKO	0.198463												171028_NPY_WT_007	WT	0.21976												'180427_BDNF_DKO_020'	'DKO'	0.9471
		180427_BDNF_WT_002	WT	0.508313												170620_ChgB_DKO_008	DKO	0.107655												171028_NPY_WT_009	WT	0.572292												'180427_BDNF_WT_002'	'WT'	1.47252
		180427_BDNF_WT_004	WT	0.363572												170620_ChgB_DKO_009	DKO	0.255966												171028_NPY_WT_010	WT	0.237514												'180427_BDNF_WT_004'	'WT'	1.13832
		180427_BDNF_WT_005	WT	0.188903												170620_ChgB_DKO_010	DKO	0.258992												171028_NPY_WT_011	WT	0.177732												'180427_BDNF_WT_005'	'WT'	0.874592
		180427_BDNF_WT_007	WT	0.0404243												170620_ChgB_DKO_101	DKO	0.211002												171028_NPY_WT_013	WT	0.521762												'180427_BDNF_WT_007'	'WT'	0.487225
		180427_BDNF_WT_008	WT	0.220816												170620_ChgB_DKO_104	DKO	0.170669												171028_NPY_WT_014	WT	0.771508												'180427_BDNF_WT_008'	'WT'	0.835996
		180427_BDNF_WT_009	WT	0.0819927												170620_ChgB_DKO_107	DKO	0.282536												171028_NPY_WT_015	WT	0.567176												'180427_BDNF_WT_009'	'WT'	0.625107
		180427_BDNF_WT_010	WT	0.695386												170620_ChgB_DKO_108	DKO	0.345794												171028_NPY_WT_016	WT	0.521904												'180427_BDNF_WT_010'	'WT'	2.18429
		180427_BDNF_WT_011	WT	0.310068												170620_ChgB_WT_001	WT	0.199724												171028_NPY_WT_018	WT	0.483952												'180427_BDNF_WT_011'	'WT'	0.854747
		180427_BDNF_WT_012	WT	0.605531												170620_ChgB_WT_002	WT	0.29193												171105_NPY_DKO_002	DKO	0.19004												'180427_BDNF_WT_012'	'WT'	1.70159
		180427_BDNF_WT_013	WT	0.108835												170620_ChgB_WT_004	WT	0.480664												171105_NPY_DKO_003	DKO	0.458979												'180427_BDNF_WT_013'	'WT'	0.812546
		180427_BDNF_WT_014	WT	0.198369												170620_ChgB_WT_006	WT	0.201893												171105_NPY_DKO_004	DKO	0.610026												'180427_BDNF_WT_014'	'WT'	0.899236
		180427_BDNF_WT_015	WT	0.0612073												170620_ChgB_WT_007	WT	0.311986												171105_NPY_DKO_006	DKO	0.482768												'180427_BDNF_WT_015'	'WT'	0.497327
		180427_BDNF_WT_016	WT	0.156127												170620_ChgB_WT_008	WT	0.162684												171105_NPY_DKO_007	DKO	0.295876												'180427_BDNF_WT_016'	'WT'	0.802513
		180427_BDNF_WT_018	WT	0.405988												170620_ChgB_WT_009	WT	0.24651												171105_NPY_DKO_008	DKO	0.48235												'180427_BDNF_WT_018'	'WT'	1.19016
		180427_BDNF_WT_019	WT	0.0891343												170620_ChgB_WT_010	WT	0.32149												171105_NPY_DKO_009	DKO	0.283777												'180427_BDNF_WT_019'	'WT'	0.760467
		180427_BDNF_WT_020	WT	0.305001												170620_ChgB_WT_102	WT	0.330181												171105_NPY_DKO_010	DKO	0.703712												'180427_BDNF_WT_020'	'WT'	0.863364
		180621_BDNF_DKO_001	DKO	0.072087												170620_ChgB_WT_103	WT	0.265285												171105_NPY_DKO_011	DKO	0.267645												'180621_BDNF_DKO_001'	'DKO'	0.802951
		180621_BDNF_DKO_002	DKO	0.248501												170620_ChgB_WT_104	WT	0.409729												171105_NPY_DKO_012	DKO	0.212423												'180621_BDNF_DKO_002'	'DKO'	0.954905
		180621_BDNF_DKO_003	DKO	0.0665011												170620_ChgB_WT_106	WT	0.419705												171105_NPY_DKO_013	DKO	0.309138												'180621_BDNF_DKO_003'	'DKO'	0.653817
		180621_BDNF_DKO_004	DKO	0.178662												170627_ChgB_DKO_001	DKO	0.150984												171105_NPY_DKO_014	DKO	0.372349												'180621_BDNF_DKO_004'	'DKO'	0.855158
		180621_BDNF_DKO_005	DKO	0.198083												170627_ChgB_DKO_002	DKO	0.0273816												171105_NPY_DKO_015	DKO	0.410751												'180621_BDNF_DKO_005'	'DKO'	0.826863
		180621_BDNF_DKO_006	DKO	0.306312												170627_ChgB_DKO_003	DKO	0.251944												171105_NPY_DKO_016	DKO	0.384053												'180621_BDNF_DKO_006'	'DKO'	1.17828
		180621_BDNF_DKO_007	DKO	0.211036												170627_ChgB_DKO_004	DKO	0.246076												171105_NPY_WT_001	WT	0.398137												'180621_BDNF_DKO_007'	'DKO'	0.757416
		180621_BDNF_DKO_008	DKO	0.309499												170627_ChgB_DKO_006	DKO	0.197424												171105_NPY_WT_002	WT	0.437059												'180621_BDNF_DKO_008'	'DKO'	1.1705
		180621_BDNF_DKO_009	DKO	0.0629881												170627_ChgB_DKO_007	DKO	0.300076												171105_NPY_WT_003	WT	0.413386												'180621_BDNF_DKO_009'	'DKO'	0.608204
		180621_BDNF_DKO_011	DKO	0.049827												170627_ChgB_DKO_008	DKO	0.0818657												171105_NPY_WT_004	WT	0.496599												'180621_BDNF_DKO_011'	'DKO'	0.666577
		180621_BDNF_DKO_013	DKO	0.0811273												170627_ChgB_DKO_009	DKO	0.186829												171105_NPY_WT_005	WT	0.51394												'180621_BDNF_DKO_013'	'DKO'	0.693138
		180621_BDNF_DKO_014	DKO	0.0666954												170627_ChgB_DKO_010	DKO	0.159583												171105_NPY_WT_006	WT	0.373813												'180621_BDNF_DKO_014'	'DKO'	0.683134
		180621_BDNF_DKO_015	DKO	0.111558												170627_ChgB_DKO_011	DKO	0.188473												171105_NPY_WT_007	WT	0.486311												'180621_BDNF_DKO_015'	'DKO'	0.804289
		180621_BDNF_WT_001	WT	0.14198												170627_ChgB_DKO_012	DKO	0.0753075												171105_NPY_WT_008	WT	0.276529												'180621_BDNF_WT_001'	'WT'	0.810693
		180621_BDNF_WT_002	WT	0.309976												170627_ChgB_DKO_101	DKO	0.106993												171105_NPY_WT_010	WT	0.352582												'180621_BDNF_WT_002'	'WT'	0.929912
		180621_BDNF_WT_003	WT	0.252172												170627_ChgB_DKO_102	DKO	0.171296												171105_NPY_WT_011	WT	0.282877												'180621_BDNF_WT_003'	'WT'	0.893166
		180621_BDNF_WT_005	WT	0.245576												170627_ChgB_DKO_103	DKO	0.139799												171105_NPY_WT_012	WT	0.494583												'180621_BDNF_WT_005'	'WT'	0.948684
		180621_BDNF_WT_006	WT	0.339956												170627_ChgB_DKO_104	DKO	0.0798248												171105_NPY_WT_013	WT	0.184029												'180621_BDNF_WT_006'	'WT'	1.21956
		180621_BDNF_WT_007	WT	0.341386												170627_ChgB_DKO_105	DKO	0.246781												171105_NPY_WT_014	WT	0.295285												'180621_BDNF_WT_007'	'WT'	1.22105
		180621_BDNF_WT_008	WT	0.0585285												170627_ChgB_DKO_106	DKO	0.115833												171105_NPY_WT_015	WT	0.489714												'180621_BDNF_WT_008'	'WT'	0.666719
		180621_BDNF_WT_010	WT	0.306692												170627_ChgB_DKO_107	DKO	0.0955142												171105_NPY_WT_017	WT	0.467395												'180621_BDNF_WT_010'	'WT'	0.950813
		180621_BDNF_WT_011	WT	0.273185												170627_ChgB_DKO_108	DKO	0.0826491												171127_NPY_DKO_001	DKO	0.173448												'180621_BDNF_WT_011'	'WT'	1.27789
		180621_BDNF_WT_013	WT	0.318755												170627_ChgB_DKO_109	DKO	0.187913												171127_NPY_DKO_002	DKO	0.176614												'180621_BDNF_WT_013'	'WT'	1.33471
		180621_BDNF_WT_015	WT	0.165749												170627_ChgB_DKO_110	DKO	0.268236												171127_NPY_DKO_003	DKO	0.0790768												'180621_BDNF_WT_015'	'WT'	0.746802
																170627_ChgB_DKO_111	DKO	0.204514												171127_NPY_DKO_004	DKO	0.122524
																170627_ChgB_WT_001	WT	0.280548												171127_NPY_DKO_006	DKO	0.277589
																170627_ChgB_WT_002	WT	0.19767												171127_NPY_DKO_007	DKO	0.378666
																170627_ChgB_WT_004	WT	0.229997												171127_NPY_DKO_008	DKO	0.372773
																170627_ChgB_WT_005	WT	0.384709												171127_NPY_DKO_009	DKO	0.166124
																170627_ChgB_WT_006	WT	0.270851												171127_NPY_DKO_010	DKO	0.312793
																170627_ChgB_WT_007	WT	0.342432												171127_NPY_WT_002	WT	0.449147
																170627_ChgB_WT_008	WT	0.39317												171127_NPY_WT_003	WT	0.22321
																170627_ChgB_WT_009	WT	0.262139												171127_NPY_WT_004	WT	0.396065
																170627_ChgB_WT_010	WT	0.252466												171127_NPY_WT_005	WT	0.398845
																170627_ChgB_WT_011	WT	0.336455												171127_NPY_WT_007	WT	0.274401
																170627_ChgB_WT_013	WT	0.0744439												171127_NPY_WT_008	WT	0.194232
																														171127_NPY_WT_010	WT	0.43682
	S2H - pSyn(pr)Syn-mCherry intensity														S2J - pSyn(pr)mGFP intensity
		Cell_ID	Condition	Values		Condition	Mean	StD	SEM	Median	IQR	n	N			Cell_ID	Condition	Values		Condition	Mean	StD	SEM	Median	IQR	n	N
		180904_Synapsin_cs01_001	0.556296	2668.44		WT	1	0.4809	0.0982	0.8817	0.2669	24	3			170712_spine0001_cs1_001	WT	0.894739		WT	1	0.4649	0.0809	1.01	0.1552	33	3
		180904_Synapsin_cs02_001	0.564394	2764.89		DKO	1.1117	0.4404	0.0767	1.0633	0.136	33	3			170712_spine0001_cs1_002	WT	0.934245		DKO	1.1679	0.6936	0.1226	0.9838	0.2152	32	3
		180904_Synapsin_cs02_002	0.816475	4207.91		DKOa	0.7737	0.2584	0.0609	0.7884	0.1048	18	3			170712_spine0001_cs1_003	WT	1.23782		DKOa	1.1668	0.7077	0.1362	0.8658	0.2918	27	3
		180904_Synapsin_cs02_003	1.07967	5957.04		DKOb	1.2267	0.4157	0.1073	1.1916	0.124	15	3			170712_spine0001_cs1_004	WT	0.499639		DKOb	1.3164	0.7768	0.1418	1.1885	0.3273	30	3
		180904_Synapsin_cs02_004	1.24262	5927.19												170712_spine0001_cs1_005	WT	1.89238
		180904_Synapsin_cs03_001	0.434943	2179.69												170712_spine0001_cs1_006	WT	1.34987
		180904_Synapsin_cs03_002	0.826503	4488.74												170712_spine0001_cs1_007	WT	0.561783
		180904_Synapsin_cs03_003	0.535778	3085.19												170712_spine0001_cs1_008	WT	0.62952
		180904_Synapsin_cs03_004	0.433786	2261.08												170712_spine0001_cs2_001	DKO	0.67787
		180904_Synapsin_cs04_001	0.954611	4802.57												170712_spine0001_cs2_002	DKO	1.26537
		180904_Synapsin_cs04_002	1.15116	5869.27												170712_spine0001_cs2_003	DKO	1.5086
		180904_Synapsin_cs04_003	1.66145	9044.34												170712_spine0001_cs2_004	DKO	0.409302
		180904_Synapsin_cs04_004	0.758609	4165.85												170712_spine0001_cs2_005	DKO	0.506589
		180904_Synapsin_cs05_001	0.846464	4021.14												170712_spine0001_cs2_006	DKO	0.783418
		180904_Synapsin_cs05_002	0.601506	3185.23												170712_spine0001_cs2_007	DKO	0.773485
		180904_Synapsin_cs05_003	1.51716	8122.76												170712_spine0001_cs2_008	DKO	1.25297
		180904_Synapsin_cs05_004	1.24149	6723.92												170712_spine0001_cs2_009	DKO	0.972573
		180904_Synapsin_cs06_001	0.571595	2947.4												170712_spine0001_cs2_010	DKO	0.995056
		180904_Synapsin_cs06_002	1.20289	6265.18												170712_spine0001_cS2_001	DKOa	0.493578
		180904_Synapsin_cs06_003	1.05302	5462.48				Low CI	Estimate	High CI	p-val					170712_spine0001_cS2_002	DKOa	0.532485
		180904_Synapsin_cs06_004	1.30485	7039.34		WT	DKO	-26.671	-8.2311	10.209	0.80763					170712_spine0001_cS2_003	DKOa	0.888735
		180904_Synapsin_cs07_001	0.402603	1982.29		WT	DKOa	-8.5569	12.875	34.307	0.5162					170712_spine0001_cS2_004	DKOa	0.440166
		180904_Synapsin_cs07_002	0.803466	4217.09		WT	DKOb	-38.715	-16.092	6.5318	0.31578					170712_spine0001_cS2_005	DKOa	0.865758
		180904_Synapsin_cs07_003	0.727298	3729.81		DKO	DKOa	0.96556	21.106	41.247	0.034476					170712_spine0001_cS2_006	DKOa	0.603483
		180904_Synapsin_cs08_001	0.631931	3140.65		DKO	DKOb	-29.265	-7.8606	13.543	0.91267					170712_spine0001_cS2_007	DKOa	0.688743
		180904_Synapsin_cs08_002	1.19164	5899.41		DKOa	DKOb	-52.997	-28.967	-4.9367	0.0090631					170712_spine0001_cS2_008	DKOa	0.608894
		180904_Synapsin_cs09_001	2.06859	11149.7												170712_spine0001_cs4_001	DKOb	0.540189
		180904_Synapsin_cs09_002	0.530413	2802.16												170712_spine0001_cs4_002	DKOb	0.880922
		180904_Synapsin_cs09_003	0.638079	3476.7												170712_spine0001_cs4_003	DKOb	0.642068
		180904_Synapsin_cs10_001	0.934623	4570.12												170712_spine0001_cs4_004	DKOb	0.895126
		180904_Synapsin_cs10_002	0.663073	3497.13												170712_spine0001_cs4_005	DKOb	0.455391
		180912_synapsin_cs01_001	0.518513	1872.17												170712_spine0001_cs4_006	DKOb	0.686006
		180912_synapsin_cs01_002	0.453546	1587.65												170712_spine0001_cs4_007	DKOb	0.298309
		180912_synapsin_cs01_003	0.413052	1506.79												170712_spine0001_cs4_008	DKOb	0.618723
		180912_synapsin_cs02_001	0.694777	2221.95												170912_spine0001_cs1_001	WT	1.34659
		180912_synapsin_cs02_002	1.06911	3362.88												170912_spine0001_cs1_002	WT	1.388
		180912_synapsin_cs02_003	0.869287	2975.71												170912_spine0001_cs1_003	WT	1.12435
		180912_synapsin_cs02_004	1.12063	4134.03												170912_spine0001_cs1_004	WT	1.00998
		180912_synapsin_cs02_005	0.503944	1759.23												170912_spine0001_cs1_005	WT	0.786657
		180912_synapsin_cs02_006	1.4814	5062.78												170912_spine0001_cs1_006	WT	0.682289
		180912_synapsin_cs02_007	1.46239	5245.8												170912_spine0001_cs1_007	WT	1.07254
		180912_synapsin_cs03_001	0.615135	2149.42												170912_spine0001_cs1_008	WT	0.854232
		180912_synapsin_cs03_002	0.946034	3303.85												170912_spine0001_cs1_009	WT	0.763791
		180912_synapsin_cs03_003	0.828343	2787.9												170912_spine0001_cs1_010	WT	0.691609
		180912_synapsin_cs03_004	0.898243	3089.16												170912_spine0001_cs1_011	WT	1.03339
		180912_synapsin_cs04_001	2.41739	8549.34												170912_spine0001_cs1_012	WT	1.24658
		180912_synapsin_cs05_001	1.44491	4830.41												170912_spine0001_cs2_001	DKO	0.750949
		180912_synapsin_cs05_002	1.81814	6455.38												170912_spine0001_cs2_002	DKO	0.440039
		180912_synapsin_cs05_003	0.916914	3329.11												170912_spine0001_cs2_003	DKO	0.831351
		180912_synapsin_cs05_004	1.43493	4683.82												170912_spine0001_cs2_004	DKO	0.433006
		180912_synapsin_cs06_001	1.16365	4216.86												170912_spine0001_cs2_005	DKO	0.439778
		180912_synapsin_cs06_002	0.935661	3349.4												170912_spine0001_cs2_006	DKO	0.760054
		180912_synapsin_cs06_003	1.7175	6182.11												170912_spine0001_cs2_007	DKO	1.72705
		180926_synapses_cs01_001	0.660861	1646.6												170912_spine0001_cs2_008	DKO	0.736957
		180926_synapses_cs01_002	0.650657	1619.33												170912_spine0001_cs2_009	DKO	0.499248
		180926_synapses_cs01_003	0.62914	1609.74												170912_spine0001_cs2_010	DKO	1.60979
		180926_synapses_cs01_004	0.61277	1553.73												170912_spine0001_cs2_011	DKO	0.835554
		180926_synapses_cs01_005	0.984144	2356.35												170912_spine0001_cS2_001	DKOa	0.481514
		180926_synapses_cs02_001	1.79673	3737.78												170912_spine0001_cS2_002	DKOa	0.76281
		180926_synapses_cs02_002	1.06329	2667.62												170912_spine0001_cS2_003	DKOa	1.93801
		180926_synapses_cs02_003	1.2973	5634.99												170912_spine0001_cS2_004	DKOa	0.591212
		180926_synapses_cs02_004	0.756654	1914.36												170912_spine0001_cS2_005	DKOa	0.988846
		180926_synapses_cs02_005	1.4443	3755.24												170912_spine0001_cS2_006	DKOa	0.739462
		180926_synapses_cs02_006	1.28405	3350.49												170912_spine0001_cS2_007	DKOa	0.758483
		180926_synapses_cs02_007	0.85704	2066.48												170912_spine0001_cS2_008	DKOa	0.90861
		180926_synapses_cs03_001	0.986961	2408.54												170912_spine0001_cs4_001	DKOb	1.14133
		180926_synapses_cs03_002	0.676465	1727.67												170912_spine0001_cs4_002	DKOb	0.568567
		180926_synapses_cs04_001	1.24783	2816.39												170912_spine0001_cs4_003	DKOb	0.490941
		180926_synapses_cs04_002	0.996887	2302.61												170912_spine0001_cs4_004	DKOb	1.23568
		180926_synapses_cs04_003	1.42814	3398.56												170912_spine0001_cs4_005	DKOb	0.738687
		180926_synapses_cs04_004	1.31725	3203.72												170912_spine0001_cs4_006	DKOb	0.663165
		180926_synapses_cs05_001	0.633834	1523.38												170912_spine0001_cs4_007	DKOb	1.31537
		180926_synapses_cs05_002	1.26673	2926.92												170919_spine0001_cs1_001	WT	1.16589
		180926_synapses_cs05_003	0.775528	1935.35												170919_spine0001_cs1_002	WT	1.72856
		180926_synapses_cs05_004	0.801235	2032.78												170919_spine0001_cs1_003	WT	1.4797
		180926_synapses_cs05_005	1.33288	3222.15												170919_spine0001_cs1_004	WT	2.22563
		180926_synapses_cs06_001	0.730958	1859.1												170919_spine0001_cs1_005	WT	0.507317
		180926_synapses_cs06_002	0.830337	2126.07												170919_spine0001_cs1_006	WT	1.11827
		180926_synapses_cs06_004	0.949962	2393.17												170919_spine0001_cs1_007	WT	1.28913
		180926_synapses_cs07_001	1.47954	2994.77												170919_spine0001_cs1_008	WT	0.981193
		180926_synapses_cs07_002	1.42663	2710.25												170919_spine0001_cs1_009	WT	1.12218
		180926_synapses_cs07_004	1.49129	3234.13												170919_spine0001_cs1_010	WT	0.399955
		180926_synapses_cs07_005	1.06497	2356.29												170919_spine0001_cs1_011	WT	0.127814
		180926_synapses_cs08_001	1.24332	3052.03												170919_spine0001_cs1_012	WT	0.781097
		180926_synapses_cs08_002	1.1826	2951.92												170919_spine0001_cs1_013	WT	0.0732664
		180926_synapses_cs08_003	0.993003	2481.71												170919_spine0001_cs2_001	DKO	1.82573
		180926_synapses_cs08_004	1.22404	3058.12												170919_spine0001_cs2_002	DKO	1.0359
		180926_synapses_cs09_001	0.743505	1828.86												170919_spine0001_cs2_003	DKO	0.77798
		180926_synapses_cs09_002	2.55081	5257.81												170919_spine0001_cs2_004	DKO	1.32954
		180926_synapses_cs09_003	1.92979	5012.58												170919_spine0001_cs2_005	DKO	3.30855
																170919_spine0001_cs2_006	DKO	2.41097
																170919_spine0001_cs2_007	DKO	1.38632
																170919_spine0001_cs2_008	DKO	1.52992
																170919_spine0001_cs2_009	DKO	2.82438
																170919_spine0001_cs2_010	DKO	1.15041
																170919_spine0001_cs2_011	DKO	1.58405
																170919_spine0001_cS2_001	DKOb	1.75894
																170919_spine0001_cS2_002	DKOb	3.16995
																170919_spine0001_cS2_003	DKOb	1.7838
																170919_spine0001_cS2_004	DKOb	1.30625
																170919_spine0001_cS2_005	DKOb	2.5437
																170919_spine0001_cS2_006	DKOb	2.12632
																170919_spine0001_cS2_007	DKOb	1.52425
																170919_spine0001_cS2_008	DKOb	1.49328
																170919_spine0001_cS2_009	DKOb	1.69351
																170919_spine0001_cS2_010	DKOb	2.12123
																170919_spine0001_cS2_011	DKOb	0.609015
																170919_spine0001_cS2_012	DKOb	2.72741
																170919_spine0001_cS2_013	DKOb	2.14962
																170919_spine0001_cS2_014	DKOb	0.921023
																170919_spine0001_cS2_015	DKOb	2.39181
																170919_spine0001_cs4_001	DKOa	1.61591
																170919_spine0001_cs4_002	DKOa	1.5134
																170919_spine0001_cs4_003	DKOa	1.53033
																170919_spine0001_cs4_004	DKOa	1.8222
																170919_spine0001_cs4_005	DKOa	0.839257
																170919_spine0001_cs4_006	DKOa	0.789777
																170919_spine0001_cs4_007	DKOa	2.23847
																170919_spine0001_cs4_008	DKOa	3.01716
																170919_spine0001_cs4_009	DKOa	2.1165
																170919_spine0001_cs4_010	DKOa	2.58113
																170919_spine0001_cs4_011	DKOa	1.14881
[truncated: 29 more columns]

[truncated: 6 more sheets: S3Figure, S3Figure_Sholl, S4Figure, S5Figure, S6Figure, S7Figure]
